# Supplementary material for: Investigation of a pathogenic inversion in UNC13D and comprehensive analysis of chromosomal inversions across diverse datasets
Source: Eur J Hum Genet. 2025 Feb 28;33(7):887–95. doi: 10.1038/s41431-025-01817-w (PMC12229492; doi:10.1038/s41431-025-01817-w)
Supplement: Supplementary file 3 — Supplementary Tables [file 41431_2025_1817_MOESM3_ESM.xlsx]

## Sheet: Description
Description
Supplementary table 1. Primer sets used in the study.
Supplementary table 2. References of DGV inversions.
Supplementary Table 3. Rare gnomAD inversions-genes intersections in categories of gene-disrupting and intragenic.
Supplementary Table 4. Rare gnomAD inversions with homozygous frequency 0 - OMIM AR genes intersections in categories of gene-disrupting and intragenic.
Supplementary Table 5. Inversion-gene intersections from all datasets in the category of gene-disrupting.
Supplementary Table 6. Inversion-gene intersections from all datasets in the category of intragenic.
Supplementary Table 7. Enriched HPO terms for the protein-coding genes intersecting with the inversions in all datasets in the category of gene-disrupting.
Supplementary Table 8. Enriched HPO terms for the protein-coding genes intersecting with the inversions in all datasets in in the category of intragenic.
Supplementary Table 9. Gene-spanning inversions with a predicted long-range effect by POSTRE [36].

## Sheet: Supplementary table 1
#	Primer name	Sequence (5’ to 3’)	Hg38 coordinates
1	SEA110_jct1_R1	CCAAGGTCAGCTGGACAAAG	chr17:75830119-75830138 (-)
2	SEA110_jct1_R2	TGCAAGATGGAAGGACGTGGCA	chr17:75577336-75577357 (-)
3	SEA110_jct1_R3	TGGGCGACAGAGTGAGACTCTGTCTC	chr17:75577237-75577262(-)
4	SEA110Jct2_F1	CGTAGTCCAGCACGGTGA	chr17:75828919-75828937(+)
5	SEA110Jct2_F2	TGCTGAACTTTGAGCTTTGC	chr17:75576892-75576911(+)

## Sheet: Supplementary table 2
References of DGV inversions
1000_Genomes_Consortium_Phase_3
1000_Genomes_Consortium_Pilot_Project
Ahn_et_al_2009
Alsmadi_et_al_2014
Arlt_et_al_2011
Audano_et_al_2019
Besenbacher_et_al_2015
Feuk_et_al_2005
Giglio_et_al_2002
gnomAD_Structural_Variants
John_et_al_2014
Kidd_et_al_2008
Kidd_et_al_2010b
Korbel_et_al_2007
Levy_et_al_2007
McKernan_et_al_2009
Pang_et_al_2010
Stefansson_et_al_2005
Teague_et_al_2010
Thareja_et_al_2015
Tuzun_et_al_2005
Wang_et_al_2008

## Sheet: Supplementary table 3
inv_chr	inv_start	inv_end	inv_id	inv_length	AF	N_HET	N_HOMALT	FREQ_HET	FREQ_HOMALT	var_type	gene_chr	gene_start	gene_end	Gene_stable_ID	Gene_stable_ID_version	Transcript_ID	Transcript_stable_ID	Protein_ID	Protein_stable_ID	Refseq_match_transcript	Transcript_type	approved_gene_symbol	Phenotypes	gene_class	length_of_intersected_region	gene_length	intersection_category		OMIM_phenotype_status
1	1171038	1205428	gnomAD-SV_v3_INV_chr1_b34a7097	34390	8e-06	1	0	1.58614	0	rare(AF<0.05)	1	1203508	1206592	ENSG00000186891	ENSG00000186891.14	ENST00000379268	ENST00000379268.7	ENSG00000186891.14	ENSG00000186891	NM_004195.3	protein_coding	TNFRSF18	No_OMIM_phenotype	Not_Orphanet_gene	1920	3085	2		Genes in OMIM without any phenotype
1	1298096	1399503	gnomAD-SV_v3_INV_chr1_8112c7f5	101407	8e-06	1	0	1.58614	0	rare(AF<0.05)	1	1292391	1307930	ENSG00000131584	ENSG00000131584.19	ENST00000354700	ENST00000354700.10	ENSG00000131584.19	ENSG00000131584	NM_030649.3	protein_coding	ACAP3	NA	Not_Orphanet_gene	9834	15540	2		Genes not presented in OMIM
1	4656291	4656681	gnomAD-SV_v3_INV_chr1_b9ade006	390	2.4e-05	3	0	4.75843	0	rare(AF<0.05)	1	4654609	4792534	ENSG00000196581	ENSG00000196581.11	ENST00000378191	ENST00000378191.5	ENSG00000196581.11	ENSG00000196581	NM_018836.4	protein_coding	AJAP1	No_OMIM_phenotype	Not_Orphanet_gene	390	137926	3		Genes in OMIM without any phenotype
1	5184983	5884334	gnomAD-SV_v3_INV_chr1_1ad87687	699351	8e-06	1	0	1.58614	0	rare(AF<0.05)	1	5862811	5992425	ENSG00000131697	ENSG00000131697.18	ENST00000378156	ENST00000378156.9	ENSG00000131697.18	ENSG00000131697	NM_015102.5	protein_coding	NPHP4	Senior-Loken syndrome 4, 606996 (3), Autosomal recessive; Nephronophthisis 4, 606966 (3), Autosomal recessive	Orphanet_gene	21523	129615	2		Genes in OMIM with at least one phenotype
1	10444351	16522503	gnomAD-SV_v3_INV_chr1_c071c6ee	6078152	8e-06	1	0	1.58614	0	rare(AF<0.05)	1	10430435	10451411	ENSG00000251503	ENSG00000251503.8	ENST00000602787	ENST00000602787.6	ENSG00000251503.8	ENSG00000251503		protein_coding	CENPS-CORT	NA	Not_Orphanet_gene	7060	20977	2		Genes not presented in OMIM
1	12071572	12071668	gnomAD-SV_v3_INV_chr1_49baa4b4	96	8e-06	1	0	1.58614	0	rare(AF<0.05)	1	12063303	12144207	ENSG00000120949	ENSG00000120949.15	ENST00000263932	ENST00000263932.7	ENSG00000120949.15	ENSG00000120949	NM_001243.5	protein_coding	TNFRSF8	No_OMIM_phenotype	Not_Orphanet_gene	96	80905	3		Genes in OMIM without any phenotype
1	15104887	15489954	gnomAD-SV_v3_INV_chr1_0f4bd832	385067	8e-06	1	0	1.58614	0	rare(AF<0.05)	1	14598685	15118043	ENSG00000189337	ENSG00000189337.17	ENST00000376030	ENST00000376030.7	ENSG00000189337.17	ENSG00000189337	NM_201628.3	protein_coding	KAZN	No_OMIM_phenotype	Not_Orphanet_gene	13156	519359	2		Genes in OMIM without any phenotype
1	15104887	15489954	gnomAD-SV_v3_INV_chr1_0f4bd832	385067	8e-06	1	0	1.58614	0	rare(AF<0.05)	1	15476104	15491395	ENSG00000215704	ENSG00000215704.10	ENST00000375910	ENST00000375910.8	ENSG00000215704.10	ENSG00000215704	NM_015849.3	protein_coding	CELA2B	No_OMIM_phenotype	Not_Orphanet_gene	13850	15292	2		Genes in OMIM without any phenotype
1	16116080	16142632	gnomAD-SV_v3_INV_chr1_f38ea7c6	26552	8e-06	1	0	1.58614	0	rare(AF<0.05)	1	16124337	16156069	ENSG00000142627	ENSG00000142627.13	ENST00000358432	ENST00000358432.8	ENSG00000142627.13	ENSG00000142627	NM_004431.5	protein_coding	EPHA2	Cataract 6, multiple types, 116600 (3), Autosomal dominant	Orphanet_gene	18295	31733	2		Genes in OMIM with at least one phenotype
1	20051725	20078919	gnomAD-SV_v3_INV_chr1_47eabffa	27194	8e-06	1	0	1.58614	0	rare(AF<0.05)	1	20070194	20091911	ENSG00000127472	ENSG00000127472.11	ENST00000375108	ENST00000375108.4	ENSG00000127472.11	ENSG00000127472	NM_000929.3	protein_coding	PLA2G5	[Fleck retina, familial benign], 228980 (3), Autosomal recessive	Orphanet_gene	8725	21718	2		Genes in OMIM with at least one phenotype
1	21038561	21040734	gnomAD-SV_v3_INV_chr1_7154aec4	2173	1.6e-05	2	0	3.17229	0	rare(AF<0.05)	1	20806479	21176897	ENSG00000075151	ENSG00000075151.24	ENST00000602326	ENST00000602326.6	ENSG00000075151.24	ENSG00000075151	NM_001391906.1	protein_coding	EIF4G3	No_OMIM_phenotype	Not_Orphanet_gene	2173	370419	3		Genes in OMIM without any phenotype
1	21524981	21525944	gnomAD-SV_v3_INV_chr1_fdc34c38	963	8e-06	1	0	1.58614	0	rare(AF<0.05)	1	21509423	21578410	ENSG00000162551	ENSG00000162551.14	ENST00000374840	ENST00000374840.8	ENSG00000162551.14	ENSG00000162551	NM_000478.6	protein_coding	ALPL	Odontohypophosphatasia, 146300 (3), Autosomal recessive, Autosomal dominant; Hypophosphatasia, infantile, 241500 (3), Autosomal recessive; Hypophosphatasia, childhood, 241510 (3), Autosomal recessive; Hypophosphatasia, adult, 146300 (3), Autosomal recessive, Autosomal dominant	Orphanet_gene	963	68988	3		Genes in OMIM with at least one phenotype
1	23031531	23031960	gnomAD-SV_v3_INV_chr1_a9d9205b	429	2.4e-05	3	0	4.75843	0	rare(AF<0.05)	1	23019468	23083689	ENSG00000004487	ENSG00000004487.18	ENST00000400181	ENST00000400181.9	ENSG00000004487.18	ENSG00000004487	NM_001009999.3	protein_coding	KDM1A	Cleft palate, psychomotor retardation, and distinctive facial features, 616728 (3), Autosomal dominant	Orphanet_gene	429	64222	3		Genes in OMIM with at least one phenotype
1	24089559	24107946	gnomAD-SV_v3_INV_chr1_b0234a3b	18387	2.4e-05	3	0	4.75843	0	rare(AF<0.05)	1	24056041	24112135	ENSG00000142661	ENSG00000142661.19	ENST00000374434	ENST00000374434.4	ENSG00000142661.19	ENSG00000142661	NM_152372.4	protein_coding	MYOM3	No_OMIM_phenotype	Not_Orphanet_gene	18387	56095	3		Genes in OMIM without any phenotype
1	28961893	28962688	gnomAD-SV_v3_INV_chr1_16adecd2	795	4.8e-05	6	0	9.51686	0	rare(AF<0.05)	1	28914569	29120041	ENSG00000159023	ENSG00000159023.23	ENST00000343067	ENST00000343067.9	ENSG00000159023.23	ENSG00000159023	NM_001376013.1	protein_coding	EPB41	Elliptocytosis-1, 611804 (3), Autosomal recessive, Autosomal dominant	Orphanet_gene	795	205473	3		Genes in OMIM with at least one phenotype
1	29247668	29248075	gnomAD-SV_v3_INV_chr1_1fa31ee1	407	8e-06	1	0	1.58614	0	rare(AF<0.05)	1	29236522	29326800	ENSG00000060656	ENSG00000060656.20	ENST00000373779	ENST00000373779.8	ENSG00000060656.20	ENSG00000060656	NM_133178.4	protein_coding	PTPRU	No_OMIM_phenotype	Not_Orphanet_gene	407	90279	3		Genes in OMIM without any phenotype
1	40049328	40050504	gnomAD-SV_v3_INV_chr1_320b561d	1176	8e-06	1	0	1.58614	0	rare(AF<0.05)	1	40040729	40072648	ENSG00000131236	ENSG00000131236.18	ENST00000372805	ENST00000372805.8	ENSG00000131236.18	ENSG00000131236	NM_006367.4	protein_coding	CAP1	No_OMIM_phenotype	Not_Orphanet_gene	1176	31920	3		Genes in OMIM without any phenotype
1	41152417	41152805	gnomAD-SV_v3_INV_chr1_93a7854b	388	8e-06	1	0	1.58614	0	rare(AF<0.05)	1	41027202	41242306	ENSG00000010803	ENSG00000010803.17	ENST00000695335	ENST00000695335.1	ENSG00000010803.17	ENSG00000010803	NM_001394311.1	protein_coding	SCMH1	No_OMIM_phenotype	Not_Orphanet_gene	388	215105	3		Genes in OMIM without any phenotype
1	43397422	43397601	gnomAD-SV_v3_INV_chr1_1cb0d5c4	179	0.002022	251	2	0.00398122	3.17229	rare(AF<0.05)	1	43389899	43454247	ENSG00000198198	ENSG00000198198.17	ENST00000634258	ENST00000634258.3	ENSG00000198198.17	ENSG00000198198	NM_001365999.1	protein_coding	SZT2	Developmental and epileptic encephalopathy 18, 615476 (3), Autosomal recessive	Orphanet_gene	179	64349	3		Genes in OMIM with at least one phenotype
1	47930199	47931636	gnomAD-SV_v3_INV_chr1_85140b2b	1437	1.6e-05	2	0	3.17229	0	rare(AF<0.05)	1	47760528	47997385	ENSG00000269113	ENSG00000269113.4	ENST00000606738	ENST00000606738.3	ENSG00000269113.4	ENSG00000269113	NM_001194986.2	protein_coding	TRABD2B	No_OMIM_phenotype	Not_Orphanet_gene	1437	236858	3		Genes in OMIM without any phenotype
1	48387027	103365319	gnomAD-SV_v3_INV_chr1_cd42d814	54978292	8e-06	1	0	1.58614	0	rare(AF<0.05)	1	48295373	48472204	ENSG00000132122	ENSG00000132122.12	ENST00000371847	ENST00000371847.8	ENSG00000132122.12	ENSG00000132122	NM_019073.4	protein_coding	SPATA6	No_OMIM_phenotype	Not_Orphanet_gene	85177	176832	2		Genes in OMIM without any phenotype
1	48613994	48624619	gnomAD-SV_v3_INV_chr1_b528c8eb	10625	8e-06	1	0	1.58614	0	rare(AF<0.05)	1	48532854	50023954	ENSG00000186094	ENSG00000186094.18	ENST00000371839	ENST00000371839.6	ENSG00000186094.18	ENSG00000186094	NM_032785.4	protein_coding	AGBL4	No_OMIM_phenotype	Not_Orphanet_gene	10625	1491101	3		Genes in OMIM without any phenotype
1	51092205	51354493	gnomAD-SV_v3_INV_chr1_b478f7e5	262288	2.4e-05	3	0	4.75843	0	rare(AF<0.05)	1	51354263	51519266	ENSG00000085832	ENSG00000085832.18	ENST00000371733	ENST00000371733.8	ENSG00000085832.18	ENSG00000085832	NM_001981.3	protein_coding	EPS15	No_OMIM_phenotype	Not_Orphanet_gene	230	165004	2		Genes in OMIM without any phenotype
1	55038466	62290290	gnomAD-SV_v3_INV_chr1_7e61670b	7251824	8e-06	1	0	1.58617	0	rare(AF<0.05)	1	62236165	62319434	ENSG00000132854	ENSG00000132854.19	ENST00000371153	ENST00000371153.9	ENSG00000132854.19	ENSG00000132854	NM_181712.5	protein_coding	KANK4	No_OMIM_phenotype	Not_Orphanet_gene	54125	83270	2		Genes in OMIM without any phenotype
1	63600447	63601584	gnomAD-SV_v3_INV_chr1_555595c9	1137	2.4e-05	1	1	1.58614	1.58614	rare(AF<0.05)	1	63593411	63660245	ENSG00000079739	ENSG00000079739.17	ENST00000371084	ENST00000371084.8	ENSG00000079739.17	ENSG00000079739	NM_002633.3	protein_coding	PGM1	Congenital disorder of glycosylation, type It, 614921 (3), Autosomal recessive	Orphanet_gene	1137	66835	3		Genes in OMIM with at least one phenotype
1	72130735	72131795	gnomAD-SV_v3_INV_chr1_3e4d2aec	1060	8e-06	1	0	1.58614	0	rare(AF<0.05)	1	71395943	72282539	ENSG00000172260	ENSG00000172260.15	ENST00000357731	ENST00000357731.10	ENSG00000172260.15	ENSG00000172260	NM_173808.3	protein_coding	NEGR1	No_OMIM_phenotype	Not_Orphanet_gene	1060	886597	3		Genes in OMIM without any phenotype
1	74264493	74265399	gnomAD-SV_v3_INV_chr1_cece16c0	906	2.4e-05	3	0	4.75843	0	rare(AF<0.05)	1	74198235	74543982	ENSG00000259030	ENSG00000259030.8	ENST00000557284	ENST00000557284.7	ENSG00000259030.8	ENSG00000259030		protein_coding	FPGT-TNNI3K	NA	Not_Orphanet_gene	906	345748	3		Genes not presented in OMIM
1	74264493	74265399	gnomAD-SV_v3_INV_chr1_cece16c0	906	2.4e-05	3	0	4.75843	0	rare(AF<0.05)	1	74235387	74544428	ENSG00000116783	ENSG00000116783.15	ENST00000326637	ENST00000326637.8	ENSG00000116783.15	ENSG00000116783	NM_015978.3	protein_coding	TNNI3K	Cardiac conduction disease with or without dilated cardiomyopathy, 616117 (3), Autosomal dominant	Orphanet_gene	906	309042	3		Genes in OMIM with at least one phenotype
1	75406833	75408295	gnomAD-SV_v3_INV_chr1_b12c5b4c	1462	8e-06	1	0	1.58614	0	rare(AF<0.05)	1	75202129	75611114	ENSG00000137968	ENSG00000137968.17	ENST00000370859	ENST00000370859.8	ENSG00000137968.17	ENSG00000137968	NM_001130058.2	protein_coding	SLC44A5	No_OMIM_phenotype	Not_Orphanet_gene	1462	408986	3		Genes in OMIM without any phenotype
1	77240787	85913042	gnomAD-SV_v3_INV_chr1_4c3c956f	8672255	8e-06	1	0	1.58614	0	rare(AF<0.05)	1	85729233	86156772	ENSG00000171502	ENSG00000171502.15	ENST00000370571	ENST00000370571.7	ENSG00000171502.15	ENSG00000171502	NM_152890.7	protein_coding	COL24A1	No_OMIM_phenotype	Not_Orphanet_gene	183809	427540	2		Genes in OMIM without any phenotype
1	77853948	77858474	gnomAD-SV_v3_INV_chr1_5a7519e0	4526	8e-06	1	0	1.58614	0	rare(AF<0.05)	1	77779649	77879540	ENSG00000180488	ENSG00000180488.17	ENST00000370791	ENST00000370791.9	ENSG00000180488.17	ENSG00000180488	NM_001416120.1	protein_coding	MIGA1	No_OMIM_phenotype	Not_Orphanet_gene	4526	99892	3		Genes in OMIM without any phenotype
1	84848722	86345988	gnomAD-SV_v3_INV_chr1_34af489a	1497266	8e-06	1	0	1.58614	0	rare(AF<0.05)	1	84811602	84893206	ENSG00000171517	ENSG00000171517.6	ENST00000370611	ENST00000370611.4	ENSG00000171517.6	ENSG00000171517	NM_012152.3	protein_coding	LPAR3	No_OMIM_phenotype	Not_Orphanet_gene	44484	81605	2		Genes in OMIM without any phenotype
1	87140137	87142971	gnomAD-SV_v3_INV_chr1_690763b1	2834	8e-06	1	0	1.58614	0	rare(AF<0.05)	1	86993009	87169204	ENSG00000267561	ENSG00000267561.2	ENST00000370548	ENST00000370548.3	ENSG00000267561.2	ENSG00000267561		protein_coding		NA	Not_Orphanet_gene	2834	176196	3		Genes not presented in OMIM
1	88971917	89507849	gnomAD-SV_v3_INV_chr1_3cf7e276	535932	1.6e-05	0	1	0	1.58614	rare(AF<0.05)	1	88935779	88992629	ENSG00000137944	ENSG00000137944.18	ENST00000260508	ENST00000260508.9	ENSG00000137944.18	ENSG00000137944	NM_001008661.3	protein_coding	KYAT3	No_OMIM_phenotype	Not_Orphanet_gene	20712	56851	2		Genes in OMIM without any phenotype
1	89189890	89972465	gnomAD-SV_v3_INV_chr1_0196d3f9	782575	2.4e-05	1	1	1.58614	1.58614	rare(AF<0.05)	1	89181144	89198942	ENSG00000162654	ENSG00000162654.9	ENST00000355754	ENST00000355754.7	ENSG00000162654.9	ENSG00000162654	NM_052941.5	protein_coding	GBP4	No_OMIM_phenotype	Not_Orphanet_gene	9052	17799	2		Genes in OMIM without any phenotype
1	89847930	89848685	gnomAD-SV_v3_INV_chr1_7fb49344	755	8e-06	1	0	1.58614	0	rare(AF<0.05)	1	89821032	89936611	ENSG00000171492	ENSG00000171492.14	ENST00000337338	ENST00000337338.9	ENSG00000171492.14	ENSG00000171492	NM_001134479.2	protein_coding	LRRC8D	No_OMIM_phenotype	Not_Orphanet_gene	755	115580	3		Genes in OMIM without any phenotype
1	91332165	102122154	gnomAD-SV_v3_INV_chr1_f2360d2c	10789989	8e-06	1	0	1.58614	0	rare(AF<0.05)	1	91260766	91404837	ENSG00000162669	ENSG00000162669.16	ENST00000370425	ENST00000370425.8	ENSG00000162669.16	ENSG00000162669	NM_001017975.6	protein_coding	HFM1	Premature ovarian failure 9, 615724 (3), Autosomal recessive	Orphanet_gene	72672	144072	2		Genes in OMIM with at least one phenotype
1	93904876	94557073	gnomAD-SV_v3_INV_chr1_3f043975	652197	2.4e-05	3	0	4.75843	0	rare(AF<0.05)	1	93885199	93909430	ENSG00000023909	ENSG00000023909.10	ENST00000370238	ENST00000370238.8	ENSG00000023909.10	ENSG00000023909	NM_002061.4	protein_coding	GCLM	{Myocardial infarction, susceptibility to}, 608446 (3)	Not_Orphanet_gene	4554	24232	2		Genes in OMIM with at least one phenotype
1	96862586	97302956	gnomAD-SV_v3_INV_chr1_e45f8594	440370	8e-06	1	0	1.58614	0	rare(AF<0.05)	1	97077743	97921034	ENSG00000188641	ENSG00000188641.14	ENST00000370192	ENST00000370192.8	ENSG00000188641.14	ENSG00000188641	NM_000110.4	protein_coding	DPYD	Dihydropyrimidine dehydrogenase deficiency, 274270 (3), Autosomal recessive; 5-fluorouracil toxicity, 274270 (3), Autosomal recessive	Orphanet_gene	225213	843292	2		Genes in OMIM with at least one phenotype
1	97531830	97647566	gnomAD-SV_v3_INV_chr1_04df2580	115736	8e-06	1	0	1.58614	0	rare(AF<0.05)	1	97077743	97921034	ENSG00000188641	ENSG00000188641.14	ENST00000370192	ENST00000370192.8	ENSG00000188641.14	ENSG00000188641	NM_000110.4	protein_coding	DPYD	Dihydropyrimidine dehydrogenase deficiency, 274270 (3), Autosomal recessive; 5-fluorouracil toxicity, 274270 (3), Autosomal recessive	Orphanet_gene	115736	843292	3		Genes in OMIM with at least one phenotype
1	99753715	99754306	gnomAD-SV_v3_INV_chr1_db142858	591	2.4e-05	3	0	4.75843	0	rare(AF<0.05)	1	99703970	99766635	ENSG00000156869	ENSG00000156869.14	ENST00000646001	ENST00000646001.2	ENSG00000156869.14	ENSG00000156869	NM_001361041.2	protein_coding	FRRS1	No_OMIM_phenotype	Not_Orphanet_gene	591	62666	3		Genes in OMIM without any phenotype
1	101915385	101916012	gnomAD-SV_v3_INV_chr1_f8c439de	627	0.000222	28	0	0.00044412	0	rare(AF<0.05)	1	101802560	101996926	ENSG00000118733	ENSG00000118733.17	ENST00000370103	ENST00000370103.9	ENSG00000118733.17	ENSG00000118733	NM_058170.4	protein_coding	OLFM3	No_OMIM_phenotype	Not_Orphanet_gene	627	194367	3		Genes in OMIM without any phenotype
1	103038793	103040068	gnomAD-SV_v3_INV_chr1_02c9a5ed	1275	8e-06	1	0	1.58614	0	rare(AF<0.05)	1	102876473	103108522	ENSG00000060718	ENSG00000060718.22	ENST00000370096	ENST00000370096.9	ENSG00000060718.22	ENSG00000060718	NM_001854.4	protein_coding	COL11A1	Fibrochondrogenesis 1, 228520 (3), Autosomal recessive; Stickler syndrome, type II, 604841 (3), Autosomal dominant; Marshall syndrome, 154780 (3), Autosomal dominant; Deafness, autosomal dominant 37, 618533 (3), Autosomal dominant; {Lumbar disc herniation, susceptibility to}, 603932 (3)	Orphanet_gene	1275	232050	3		Genes in OMIM with at least one phenotype
1	116142229	116533511	gnomAD-SV_v3_INV_chr1_0c9d5b19	391282	8e-06	1	0	1.58614	0	rare(AF<0.05)	1	116514534	116571026	ENSG00000116815	ENSG00000116815.16	ENST00000369489	ENST00000369489.10	ENSG00000116815.16	ENSG00000116815	NM_001779.3	protein_coding	CD58	No_OMIM_phenotype	Not_Orphanet_gene	18977	56493	2		Genes in OMIM without any phenotype
1	150069656	150071631	gnomAD-SV_v3_INV_chr1_907926dc	1975	6.3e-05	6	1	9.51686	1.58614	rare(AF<0.05)	1	150067776	150145329	ENSG00000136631	ENSG00000136631.16	ENST00000644510	ENST00000644510.2	ENSG00000136631.16	ENSG00000136631	NM_007259.5	protein_coding	VPS45	Neutropenia, severe congenital, 5, autosomal recessive, 615285 (3), Autosomal recessive	Orphanet_gene	1975	77554	3		Genes in OMIM with at least one phenotype
1	151403322	155722146	gnomAD-SV_v3_INV_chr1_64a08f41	4318824	8e-06	1	0	1.58614	0	rare(AF<0.05)	1	151402724	151459494	ENSG00000143442	ENSG00000143442.24	ENST00000271715	ENST00000271715.7	ENSG00000143442.24	ENSG00000143442	NM_015100.4	protein_coding	POGZ	White-Sutton syndrome, 616364 (3), Autosomal dominant	Orphanet_gene	56172	56771	2		Genes in OMIM with at least one phenotype
1	151403322	155722146	gnomAD-SV_v3_INV_chr1_64a08f41	4318824	8e-06	1	0	1.58614	0	rare(AF<0.05)	1	155689091	155739010	ENSG00000132676	ENSG00000132676.16	ENST00000368336	ENST00000368336.10	ENSG00000132676.16	ENSG00000132676	NM_004632.4	protein_coding	DAP3	No_OMIM_phenotype	Not_Orphanet_gene	33055	49920	2		Genes in OMIM without any phenotype
1	154596558	159585930	gnomAD-SV_v3_INV_chr1_ae0f0f2b	4989372	8e-06	1	0	1.58614	0	rare(AF<0.05)	1	154582057	154608186	ENSG00000160710	ENSG00000160710.19	ENST00000368474	ENST00000368474.9	ENSG00000160710.19	ENSG00000160710	NM_001111.5	protein_coding	ADAR	Dyschromatosis symmetrica hereditaria, 127400 (3), Autosomal dominant; Aicardi-Goutieres syndrome 6, 615010 (3), Autosomal recessive	Orphanet_gene	11628	26130	2		Genes in OMIM with at least one phenotype
1	155298173	158468087	gnomAD-SV_v3_INV_chr1_74fe6c1a	3169914	8e-06	1	0	1.58614	0	rare(AF<0.05)	1	155289293	155301438	ENSG00000143627	ENSG00000143627.19	ENST00000342741	ENST00000342741.6	ENSG00000143627.19	ENSG00000143627	NM_000298.6	protein_coding	PKLR	Adenosine triphosphate, elevated, of erythrocytes, 102900 (3), Autosomal dominant; Pyruvate kinase deficiency, 266200 (3), Autosomal recessive	Orphanet_gene	3265	12146	2		Genes in OMIM with at least one phenotype
1	156253235	186441949	gnomAD-SV_v3_INV_chr1_c2a4fcf8	30188714	8e-06	1	0	1.58614	0	rare(AF<0.05)	1	156249224	156282825	ENSG00000198952	ENSG00000198952.8	ENST00000361813	ENST00000361813.5	ENSG00000198952.8	ENSG00000198952	NM_015327.3	protein_coding	SMG5	No_OMIM_phenotype	Not_Orphanet_gene	29590	33602	2		Genes in OMIM without any phenotype
1	167767269	167770326	gnomAD-SV_v3_INV_chr1_46f10fa4	3057	1.6e-05	2	0	3.17229	0	rare(AF<0.05)	1	167721982	167791919	ENSG00000197965	ENSG00000197965.12	ENST00000359523	ENST00000359523.7	ENSG00000197965.12	ENSG00000197965	NM_003953.6	protein_coding	MPZL1	No_OMIM_phenotype	Not_Orphanet_gene	3057	69938	3		Genes in OMIM without any phenotype
1	174929682	174929928	gnomAD-SV_v3_INV_chr1_be3db8be	246	0.003505	440	1	0.00697903	1.58614	rare(AF<0.05)	1	174159520	174995308	ENSG00000152061	ENSG00000152061.24	ENST00000681986	ENST00000681986.1	ENSG00000152061.24	ENSG00000152061	NM_001366446.1	protein_coding	RABGAP1L	No_OMIM_phenotype	Not_Orphanet_gene	246	835789	3		Genes in OMIM without any phenotype
1	177148626	183695257	gnomAD-SV_v3_INV_chr1_1a2314aa	6546631	8e-06	1	0	1.58614	0	rare(AF<0.05)	1	176861067	177164712	ENSG00000152092	ENSG00000152092.16	ENST00000361833	ENST00000361833.7	ENSG00000152092.16	ENSG00000152092	NM_004319.3	protein_coding	ASTN1	No_OMIM_phenotype	Not_Orphanet_gene	16086	303646	2		Genes in OMIM without any phenotype
1	179315493	221669040	gnomAD-SV_v3_INV_chr1_d51140ae	42353547	8e-06	1	0	1.58614	0	rare(AF<0.05)	1	179293797	179358680	ENSG00000057252	ENSG00000057252.13	ENST00000367619	ENST00000367619.8	ENSG00000057252.13	ENSG00000057252	NM_003101.6	protein_coding	SOAT1	No_OMIM_phenotype	Not_Orphanet_gene	43187	64884	2		Genes in OMIM without any phenotype
1	179850073	179850275	gnomAD-SV_v3_INV_chr1_8bf56e31	202	0.001626	203	1	0.00321987	1.58614	rare(AF<0.05)	1	179839976	179877803	ENSG00000169905	ENSG00000169905.13	ENST00000609928	ENST00000609928.6	ENSG00000169905.13	ENSG00000169905	NM_001199260.2	protein_coding	TOR1AIP2	No_OMIM_phenotype	Not_Orphanet_gene	202	37828	3		Genes in OMIM without any phenotype
1	180776790	180777749	gnomAD-SV_v3_INV_chr1_26368669	959	8e-06	1	0	1.58614	0	rare(AF<0.05)	1	180632022	180890279	ENSG00000143324	ENSG00000143324.14	ENST00000367590	ENST00000367590.9	ENSG00000143324.14	ENSG00000143324	NM_004736.4	protein_coding	XPR1	Basal ganglia calcification, idiopathic, 6, 616413 (3), Autosomal dominant	Orphanet_gene	959	258258	3		Genes in OMIM with at least one phenotype
1	181088553	181092290	gnomAD-SV_v3_INV_chr1_d47d04d1	3737	8e-06	1	0	1.58614	0	rare(AF<0.05)	1	181088700	181092900	ENSG00000162783	ENSG00000162783.11	ENST00000367577	ENST00000367577.7	ENSG00000162783.11	ENSG00000162783	NM_016545.5	protein_coding	IER5	No_OMIM_phenotype	Not_Orphanet_gene	3590	4201	2		Genes in OMIM without any phenotype
1	182517243	182532836	gnomAD-SV_v3_INV_chr1_c8643a76	15593	1.6e-05	0	1	0	1.58614	rare(AF<0.05)	1	182450146	182560597	ENSG00000121446	ENSG00000121446.20	ENST00000294854	ENST00000294854.13	ENSG00000121446.20	ENSG00000121446	NM_001137669.2	protein_coding	RGSL1	No_OMIM_phenotype	Not_Orphanet_gene	15593	110452	3		Genes in OMIM without any phenotype
1	184903858	184904792	gnomAD-SV_v3_INV_chr1_9fd80d6f	934	3.2e-05	4	0	6.34457	0	rare(AF<0.05)	1	184791032	184974508	ENSG00000135842	ENSG00000135842.17	ENST00000367511	ENST00000367511.4	ENSG00000135842.17	ENSG00000135842	NM_052966.4	protein_coding	NIBAN1	No_OMIM_phenotype	Not_Orphanet_gene	934	183477	3		Genes in OMIM without any phenotype
1	196793789	196795528	gnomAD-SV_v3_INV_chr1_811b031c	1739	2.4e-05	3	0	4.75843	0	rare(AF<0.05)	1	196651852	196795393	ENSG00000289697	ENSG00000289697.1	ENST00000696032	ENST00000696032.1	ENSG00000289697.1	ENSG00000289697		protein_coding		NA	Not_Orphanet_gene	1604	143542	2		Genes not presented in OMIM
1	196793789	196795528	gnomAD-SV_v3_INV_chr1_811b031c	1739	2.4e-05	3	0	4.75843	0	rare(AF<0.05)	1	196774840	196795407	ENSG00000116785	ENSG00000116785.15	ENST00000367425	ENST00000367425.9	ENSG00000116785.15	ENSG00000116785	NM_021023.6	protein_coding	CFHR3	{Macular degeneration, age-related, reduced risk of}, 603075 (3), Autosomal dominant; {Hemolytic uremic syndrome, atypical, susceptibility to}, 235400 (3), Autosomal recessive, Autosomal dominant	Orphanet_gene	1618	20568	2		Genes in OMIM with at least one phenotype
1	202336133	202338878	gnomAD-SV_v3_INV_chr1_199dd031	2745	1.6e-05	2	0	3.17229	0	rare(AF<0.05)	1	202331657	202341936	ENSG00000077152	ENSG00000077152.12	ENST00000646651	ENST00000646651.1	ENSG00000077152.12	ENSG00000077152	NM_014176.4	protein_coding	UBE2T	Fanconi anemia, complementation group T, 616435 (3), Autosomal recessive	Orphanet_gene	2745	10280	3		Genes in OMIM with at least one phenotype
1	203118725	211305274	gnomAD-SV_v3_INV_chr1_a1c697e2	8186549	8e-06	1	0	1.58614	0	rare(AF<0.05)	1	211259366	211316385	ENSG00000117625	ENSG00000117625.14	ENST00000419091	ENST00000419091.7	ENSG00000117625.14	ENSG00000117625	NM_001136223.3	protein_coding	RCOR3	No_OMIM_phenotype	Not_Orphanet_gene	45908	57020	2		Genes in OMIM without any phenotype
1	205399627	205400265	gnomAD-SV_v3_INV_chr1_82132b97	638	8e-06	1	0	1.58614	0	rare(AF<0.05)	1	205381378	205422056	ENSG00000186007	ENSG00000186007.10	ENST00000367153	ENST00000367153.9	ENSG00000186007.10	ENSG00000186007	NM_001199050.2	protein_coding	LEMD1	No_OMIM_phenotype	Not_Orphanet_gene	638	40679	3		Genes in OMIM without any phenotype
1	206575553	207432116	gnomAD-SV_v3_INV_chr1_9fb8e5ef	856563	8e-06	1	0	1.58614	0	rare(AF<0.05)	1	206507531	206589448	ENSG00000266094	ENSG00000266094.8	ENST00000579436	ENST00000579436.7	ENSG00000266094.8	ENSG00000266094	NM_182663.4	protein_coding	RASSF5	No_OMIM_phenotype	Not_Orphanet_gene	13895	81918	2		Genes in OMIM without any phenotype
1	211340455	211341705	gnomAD-SV_v3_INV_chr1_5e366f75	1250	8e-06	1	0	1.58614	0	rare(AF<0.05)	1	211326833	211374946	ENSG00000082512	ENSG00000082512.15	ENST00000261464	ENST00000261464.10	ENSG00000082512.15	ENSG00000082512	NM_001033910.3	protein_coding	TRAF5	No_OMIM_phenotype	Not_Orphanet_gene	1250	48114	3		Genes in OMIM without any phenotype
1	212950607	212964655	gnomAD-SV_v3_INV_chr1_82265dc5	14048	1.6e-05	2	0	3.17229	0	rare(AF<0.05)	1	212950541	212991585	ENSG00000143494	ENSG00000143494.16	ENST00000517399	ENST00000517399.3	ENSG00000143494.16	ENSG00000143494	NM_001301056.2	protein_coding	VASH2	No_OMIM_phenotype	Not_Orphanet_gene	14048	41045	3		Genes in OMIM without any phenotype
1	217802420	231163901	gnomAD-SV_v3_INV_chr1_4842de4c	13361481	8e-06	1	0	1.58617	0	rare(AF<0.05)	1	217631344	217871696	ENSG00000162814	ENSG00000162814.11	ENST00000366933	ENST00000366933.5	ENSG00000162814.11	ENSG00000162814	NM_138796.4	protein_coding	SPATA17	No_OMIM_phenotype	Not_Orphanet_gene	69276	240353	2		Genes in OMIM without any phenotype
1	217802420	231163901	gnomAD-SV_v3_INV_chr1_4842de4c	13361481	8e-06	1	0	1.58617	0	rare(AF<0.05)	1	231162058	231221565	ENSG00000119283	ENSG00000119283.16	ENST00000366653	ENST00000366653.6	ENSG00000119283.16	ENSG00000119283	NM_001004342.5	protein_coding	TRIM67	No_OMIM_phenotype	Not_Orphanet_gene	1843	59508	2		Genes in OMIM without any phenotype
1	222969512	222970032	gnomAD-SV_v3_INV_chr1_e95c3723	520	7.1e-05	5	2	7.93072	3.17229	rare(AF<0.05)	1	222815039	223005995	ENSG00000154309	ENSG00000154309.9	ENST00000675850	ENST00000675850.1	ENSG00000154309.9	ENSG00000154309	NM_001377229.1	protein_coding	DISP1	No_OMIM_phenotype	Orphanet_gene	520	190957	3		Genes in OMIM without any phenotype
1	230620642	230643111	gnomAD-SV_v3_INV_chr1_ca332a38	22469	8e-06	1	0	1.58614	0	rare(AF<0.05)	1	230642481	230693982	ENSG00000135775	ENSG00000135775.14	ENST00000366669	ENST00000366669.9	ENSG00000135775.14	ENSG00000135775	NM_007357.3	protein_coding	COG2	?Congenital disorder of glycosylation, type IIq, 617395 (3), Autosomal recessive	Orphanet_gene	630	51502	2		Genes in OMIM with at least one phenotype
1	231183711	231183949	gnomAD-SV_v3_INV_chr1_baa47888	238	0.000198	25	0	0.000396536	0	rare(AF<0.05)	1	231162058	231221565	ENSG00000119283	ENSG00000119283.16	ENST00000366653	ENST00000366653.6	ENSG00000119283.16	ENSG00000119283	NM_001004342.5	protein_coding	TRIM67	No_OMIM_phenotype	Not_Orphanet_gene	238	59508	3		Genes in OMIM without any phenotype
1	233144364	233145437	gnomAD-SV_v3_INV_chr1_d6ea1bd3	1073	1.6e-05	2	0	3.17229	0	rare(AF<0.05)	1	232983435	233295725	ENSG00000135749	ENSG00000135749.20	ENST00000258229	ENST00000258229.14	ENSG00000135749.20	ENSG00000135749	NM_014801.4	protein_coding	PCNX2	No_OMIM_phenotype	Not_Orphanet_gene	1073	312291	3		Genes in OMIM without any phenotype
1	234053817	240091337	gnomAD-SV_v3_INV_chr1_4aa65fc0	6037520	1.6e-05	2	0	3.17229	0	rare(AF<0.05)	1	233904676	234324511	ENSG00000183780	ENSG00000183780.13	ENST00000366618	ENST00000366618.8	ENSG00000183780.13	ENSG00000183780	NM_173508.4	protein_coding	SLC35F3	NA	Not_Orphanet_gene	270694	419836	2		Genes not presented in OMIM
1	236447462	236477018	gnomAD-SV_v3_INV_chr1_febe0502	29556	8e-06	1	0	1.58614	0	rare(AF<0.05)	1	236394286	236484930	ENSG00000186197	ENSG00000186197.15	ENST00000334232	ENST00000334232.9	ENSG00000186197.15	ENSG00000186197	NM_145861.4	protein_coding	EDARADD	Ectodermal dysplasia 11B, hypohidrotic/hair/tooth type, autosomal recessive, 614941 (3), Autosomal recessive; Ectodermal dysplasia 11A, hypohidrotic/hair/tooth type, autosomal dominant, 614940 (3), Autosomal dominant	Orphanet_gene	29556	90645	3		Genes in OMIM with at least one phenotype
1	238038315	248634061	gnomAD-SV_v3_INV_chr1_840c6dab	10595746	8e-06	1	0	1.58614	0	rare(AF<0.05)	1	248623557	248635091	ENSG00000279301	ENSG00000279301.5	ENST00000641193	ENST00000641193.1	ENSG00000279301.5	ENSG00000279301	NM_001001964.2	protein_coding	OR2T11	NA	Not_Orphanet_gene	10504	11535	2		Genes not presented in OMIM
1	242192707	242193257	gnomAD-SV_v3_INV_chr1_948b1a8d	550	0.001031	118	6	0.00187165	9.51686	rare(AF<0.05)	1	242082986	242524697	ENSG00000180287	ENSG00000180287.17	ENST00000536534	ENST00000536534.7	ENSG00000180287.17	ENSG00000180287	NM_001372062.1	protein_coding	PLD5	NA	Not_Orphanet_gene	550	441712	3		Genes not presented in OMIM
1	245760070	246171564	gnomAD-SV_v3_INV_chr1_23801258	411494	8e-06	1	0	1.58614	0	rare(AF<0.05)	1	245749347	246507279	ENSG00000185420	ENSG00000185420.19	ENST00000490107	ENST00000490107.6	ENSG00000185420.19	ENSG00000185420	NM_001167740.2	protein_coding	SMYD3	No_OMIM_phenotype	Not_Orphanet_gene	411494	757933	3		Genes in OMIM without any phenotype
1	246922333	246922782	gnomAD-SV_v3_INV_chr1_f50565bc	449	8e-06	1	0	1.58614	0	rare(AF<0.05)	1	246839098	246931948	ENSG00000153207	ENSG00000153207.16	ENST00000648844	ENST00000648844.2	ENSG00000153207.16	ENSG00000153207	NM_001323342.2	protein_coding	AHCTF1	No_OMIM_phenotype	Not_Orphanet_gene	449	92851	3		Genes in OMIM without any phenotype
2	1538474	1538573	gnomAD-SV_v3_INV_chr2_686af118	99	5.6e-05	7	0	0.00011103	0	rare(AF<0.05)	2	1413463	1543673	ENSG00000115705	ENSG00000115705.22	ENST00000329066	ENST00000329066.9	ENSG00000115705.22	ENSG00000115705	NM_001206744.2	protein_coding	TPO	Thyroid dyshormonogenesis 2A, 274500 (3), Autosomal recessive	Orphanet_gene	99	130211	3		Genes in OMIM with at least one phenotype
2	3754328	3754406	gnomAD-SV_v3_INV_chr2_cbfc7992	78	3.2e-05	4	0	6.34457	0	rare(AF<0.05)	2	3703575	3848008	ENSG00000214866	ENSG00000214866.9	ENST00000399143	ENST00000399143.9	ENSG00000214866.9	ENSG00000214866	NM_001287444.2	protein_coding	DCDC2C	NA	Not_Orphanet_gene	78	144434	3		Genes not presented in OMIM
2	14632817	14633592	gnomAD-SV_v3_INV_chr2_853c6226	775	3.2e-05	0	2	0	3.17229	rare(AF<0.05)	2	14632717	14640041	ENSG00000162981	ENSG00000162981.14	ENST00000295092	ENST00000295092.3	ENSG00000162981.14	ENSG00000162981	NM_145175.4	protein_coding	LRATD1	No_OMIM_phenotype	Not_Orphanet_gene	775	7325	3		Genes in OMIM without any phenotype
2	15531447	15531949	gnomAD-SV_v3_INV_chr2_57002116	502	8e-06	1	0	1.58614	0	rare(AF<0.05)	2	15166916	15561334	ENSG00000151779	ENSG00000151779.14	ENST00000281513	ENST00000281513.10	ENSG00000151779.14	ENSG00000151779	NM_015909.4	protein_coding	NBAS	Short stature, optic nerve atrophy, and Pelger-Huet anomaly, 614800 (3), Autosomal recessive; Infantile liver failure syndrome 2, 616483 (3), Autosomal recessive	Orphanet_gene	502	394419	3		Genes in OMIM with at least one phenotype
2	17587706	17588123	gnomAD-SV_v3_INV_chr2_ddbbc891	417	1.6e-05	2	0	3.17229	0	rare(AF<0.05)	2	17540696	17657018	ENSG00000163032	ENSG00000163032.12	ENST00000295156	ENST00000295156.9	ENSG00000163032.12	ENSG00000163032	NM_003385.5	protein_coding	VSNL1	No_OMIM_phenotype	Not_Orphanet_gene	417	116323	3		Genes in OMIM without any phenotype
2	20210442	20242414	gnomAD-SV_v3_INV_chr2_3cd78ae6	31972	8e-06	1	0	1.58614	0	rare(AF<0.05)	2	20200797	20225130	ENSG00000115884	ENSG00000115884.11	ENST00000254351	ENST00000254351.9	ENSG00000115884.11	ENSG00000115884	NM_002997.5	protein_coding	SDC1	No_OMIM_phenotype	Not_Orphanet_gene	14688	24334	2		Genes in OMIM without any phenotype
2	36776709	37179153	gnomAD-SV_v3_INV_chr2_eccdc7bf	402444	1.6e-05	2	0	3.17229	0	rare(AF<0.05)	2	36696707	36814794	ENSG00000205221	ENSG00000205221.13	ENST00000379242	ENST00000379242.8	ENSG00000205221.13	ENSG00000205221	NM_053276.4	protein_coding	VIT	No_OMIM_phenotype	Not_Orphanet_gene	38085	118088	2		Genes in OMIM without any phenotype
2	36776709	37179153	gnomAD-SV_v3_INV_chr2_eccdc7bf	402444	1.6e-05	2	0	3.17229	0	rare(AF<0.05)	2	37167820	37188670	ENSG00000138068	ENSG00000138068.12	ENST00000535679	ENST00000535679.6	ENSG00000138068.12	ENSG00000138068	NM_001367551.1	protein_coding	SULT6B1	No_OMIM_phenotype	Not_Orphanet_gene	11333	20851	2		Genes in OMIM without any phenotype
2	39402582	39405732	gnomAD-SV_v3_INV_chr2_529a5c83	3150	8e-06	1	0	1.58614	0	rare(AF<0.05)	2	39249266	39437285	ENSG00000011566	ENSG00000011566.15	ENST00000263881	ENST00000263881.8	ENSG00000011566.15	ENSG00000011566	NM_003618.4	protein_coding	MAP4K3	No_OMIM_phenotype	Not_Orphanet_gene	3150	188020	3		Genes in OMIM without any phenotype
2	42258500	42259162	gnomAD-SV_v3_INV_chr2_4132f473	662	9.5e-05	12	0	0.000190337	0	rare(AF<0.05)	2	42169353	42332548	ENSG00000143924	ENSG00000143924.19	ENST00000318522	ENST00000318522.10	ENSG00000143924.19	ENSG00000143924	NM_019063.5	protein_coding	EML4	No_OMIM_phenotype	Not_Orphanet_gene	662	163196	3		Genes in OMIM without any phenotype
2	45346796	45388695	gnomAD-SV_v3_INV_chr2_acefd872	41899	8e-06	1	0	1.58614	0	rare(AF<0.05)	2	45388680	45611267	ENSG00000068784	ENSG00000068784.13	ENST00000263736	ENST00000263736.5	ENSG00000068784.13	ENSG00000068784	NM_018079.5	protein_coding	SRBD1	NA	Not_Orphanet_gene	15	222588	2		Genes not presented in OMIM
2	46913182	46916879	gnomAD-SV_v3_INV_chr2_631d3d68	3697	1.6e-05	2	0	3.17229	0	rare(AF<0.05)	2	46901874	46915806	ENSG00000180398	ENSG00000180398.13	ENST00000319466	ENST00000319466.9	ENSG00000180398.13	ENSG00000180398	NM_139279.6	protein_coding	MCFD2	Factor V and factor VIII, combined deficiency of, 613625 (3)	Orphanet_gene	2624	13933	2		Genes in OMIM with at least one phenotype
2	48584457	48585096	gnomAD-SV_v3_INV_chr2_b4994c5c	639	8e-06	1	0	1.58614	0	rare(AF<0.05)	2	48529925	48679603	ENSG00000068781	ENSG00000068781.21	ENST00000405008	ENST00000405008.5	ENSG00000068781.21	ENSG00000068781		protein_coding	STON1-GTF2A1L	NA	Not_Orphanet_gene	639	149679	3		Genes not presented in OMIM
2	48584457	48585096	gnomAD-SV_v3_INV_chr2_b4994c5c	639	8e-06	1	0	1.58614	0	rare(AF<0.05)	2	48530154	48598513	ENSG00000243244	ENSG00000243244.7	ENST00000404752	ENST00000404752.6	ENSG00000243244.7	ENSG00000243244	NM_006873.4	protein_coding	STON1	No_OMIM_phenotype	Not_Orphanet_gene	639	68360	3		Genes in OMIM without any phenotype
2	49978197	49984181	gnomAD-SV_v3_INV_chr2_3d00fa46	5984	1.6e-05	2	0	3.17229	0	rare(AF<0.05)	2	49918503	51032132	ENSG00000179915	ENSG00000179915.25	ENST00000401669	ENST00000401669.7	ENSG00000179915.25	ENSG00000179915	NM_001330078.2	protein_coding	NRXN1	Pitt-Hopkins-like syndrome 2, 614325 (3), Autosomal recessive; {Schizophrenia, susceptibility to, 17}, 614332 (3)	Orphanet_gene	5984	1113630	3		Genes in OMIM with at least one phenotype
2	63908499	63909350	gnomAD-SV_v3_INV_chr2_9f39076b	851	1.6e-05	2	0	3.17229	0	rare(AF<0.05)	2	63892150	64019428	ENSG00000143952	ENSG00000143952.20	ENST00000272322	ENST00000272322.9	ENSG00000143952.20	ENSG00000143952	NM_016516.3	protein_coding	VPS54	No_OMIM_phenotype	Not_Orphanet_gene	851	127279	3		Genes in OMIM without any phenotype
2	68556135	68658133	gnomAD-SV_v3_INV_chr2_05f207e3	101998	8e-06	1	0	1.58614	0	rare(AF<0.05)	2	68467585	68580162	ENSG00000169621	ENSG00000169621.11	ENST00000303795	ENST00000303795.9	ENSG00000169621.11	ENSG00000169621	NM_173545.3	protein_coding	APLF	No_OMIM_phenotype	Not_Orphanet_gene	24027	112578	2		Genes in OMIM without any phenotype
2	68556135	68658133	gnomAD-SV_v3_INV_chr2_05f207e3	101998	8e-06	1	0	1.58614	0	rare(AF<0.05)	2	68643579	68658251	ENSG00000169618	ENSG00000169618.7	ENST00000303786	ENST00000303786.5	ENSG00000169618.7	ENSG00000169618	NM_138964.4	protein_coding	PROKR1	No_OMIM_phenotype	Not_Orphanet_gene	14554	14673	2		Genes in OMIM without any phenotype
2	69994280	70959897	gnomAD-SV_v3_INV_chr2_e86e0f11	965617	1.6e-05	2	0	3.17229	0	rare(AF<0.05)	2	70935900	70965431	ENSG00000116039	ENSG00000116039.13	ENST00000234396	ENST00000234396.10	ENSG00000116039.13	ENSG00000116039	NM_001692.4	protein_coding	ATP6V1B1	Distal renal tubular acidosis 2 with progressive sensorineural hearing loss, 267300 (3), Autosomal recessive	Orphanet_gene	23997	29532	2		Genes in OMIM with at least one phenotype
2	69994280	70959897	gnomAD-SV_v3_INV_chr2_e86e0f11	965617	1.6e-05	2	0	3.17229	0	rare(AF<0.05)	2	70939318	70995336	ENSG00000258881	ENSG00000258881.6	ENST00000606025	ENST00000606025.5	ENSG00000258881.6	ENSG00000258881		protein_coding		NA	Not_Orphanet_gene	20579	56019	2		Genes not presented in OMIM
2	72763530	72763916	gnomAD-SV_v3_INV_chr2_bb766cac	386	5.6e-05	7	0	0.00011103	0	rare(AF<0.05)	2	72175984	72826033	ENSG00000144036	ENSG00000144036.16	ENST00000272427	ENST00000272427.11	ENSG00000144036.16	ENSG00000144036	NM_015189.3	protein_coding	EXOC6B	Spondyloepimetaphyseal dysplasia with joint laxity, type 3, 618395 (3), Autosomal recessive	Orphanet_gene	386	650050	3		Genes in OMIM with at least one phenotype
2	72923865	72924511	gnomAD-SV_v3_INV_chr2_3f99b01d	646	8e-06	1	0	1.58614	0	rare(AF<0.05)	2	72917519	72934891	ENSG00000135638	ENSG00000135638.14	ENST00000258106	ENST00000258106.11	ENSG00000135638.14	ENSG00000135638	NM_004097.3	protein_coding	EMX1	No_OMIM_phenotype	Not_Orphanet_gene	646	17373	3		Genes in OMIM without any phenotype
2	75506676	75921312	gnomAD-SV_v3_INV_chr2_e4388524	414636	8e-06	1	0	1.58614	0	rare(AF<0.05)	2	75492318	75560939	ENSG00000115363	ENSG00000115363.14	ENST00000393913	ENST00000393913.8	ENSG00000115363.14	ENSG00000115363	NM_001135032.2	protein_coding	EVA1A	No_OMIM_phenotype	Not_Orphanet_gene	54263	68622	2		Genes in OMIM without any phenotype
2	86498933	86512784	gnomAD-SV_v3_INV_chr2_89c46f9a	13851	8e-06	1	0	1.58614	0	rare(AF<0.05)	2	86503430	86563443	ENSG00000115561	ENSG00000115561.16	ENST00000263856	ENST00000263856.9	ENSG00000115561.16	ENSG00000115561	NM_016079.4	protein_coding	CHMP3	No_OMIM_phenotype	Not_Orphanet_gene	9354	60014	2		Genes in OMIM without any phenotype
2	86498933	86512784	gnomAD-SV_v3_INV_chr2_89c46f9a	13851	8e-06	1	0	1.58614	0	rare(AF<0.05)	2	86505668	86721122	ENSG00000249884	ENSG00000249884.8	ENST00000604011	ENST00000604011.5	ENSG00000249884.8	ENSG00000249884		protein_coding	RNF103-CHMP3	NA	Not_Orphanet_gene	7116	215455	2		Genes not presented in OMIM
2	86706307	86887943	gnomAD-SV_v3_INV_chr2_595716de	181636	2.4e-05	3	0	4.75843	0	rare(AF<0.05)	2	86505668	86721122	ENSG00000249884	ENSG00000249884.8	ENST00000604011	ENST00000604011.5	ENSG00000249884.8	ENSG00000249884		protein_coding	RNF103-CHMP3	NA	Not_Orphanet_gene	14815	215455	2		Genes not presented in OMIM
2	96250730	96252852	gnomAD-SV_v3_INV_chr2_fb1cbeb0	2122	8e-06	1	0	1.58614	0	rare(AF<0.05)	2	96248514	96265997	ENSG00000135956	ENSG00000135956.10	ENST00000258439	ENST00000258439.8	ENSG00000135956.10	ENSG00000135956	NM_017849.4	protein_coding	TMEM127	{Pheochromocytoma, susceptibility to}, 171300 (3), Autosomal dominant	Orphanet_gene	2122	17484	3		Genes in OMIM with at least one phenotype
2	98301372	98323207	gnomAD-SV_v3_INV_chr2_b6876b10	21835	3.2e-05	4	0	6.34457	0	rare(AF<0.05)	2	98087167	98313299	ENSG00000168658	ENSG00000168658.20	ENST00000477737	ENST00000477737.6	ENSG00000168658.20	ENSG00000168658	NM_144992.5	protein_coding	VWA3B	?Spinocerebellar ataxia, autosomal recessive 22, 616948 (3), Autosomal recessive	Not_Orphanet_gene	11927	226133	2		Genes in OMIM with at least one phenotype
2	99001435	99852810	gnomAD-SV_v3_INV_chr2_4762f59c	851375	8e-06	1	0	1.58614	0	rare(AF<0.05)	2	98997261	99154942	ENSG00000135951	ENSG00000135951.16	ENST00000393483	ENST00000393483.8	ENSG00000135951.16	ENSG00000135951	NM_025244.4	protein_coding	TSGA10	?Spermatogenic failure 26, 617961 (3), Autosomal recessive	Not_Orphanet_gene	153507	157682	2		Genes in OMIM with at least one phenotype
2	99001435	99852810	gnomAD-SV_v3_INV_chr2_4762f59c	851375	8e-06	1	0	1.58614	0	rare(AF<0.05)	2	99545419	100142590	ENSG00000144218	ENSG00000144218.21	ENST00000672756	ENST00000672756.2	ENSG00000144218.21	ENSG00000144218	NM_001386135.1	protein_coding	AFF3	KINSSHIP syndrome, 619297 (3), Autosomal dominant	Orphanet_gene	307391	597172	2		Genes in OMIM with at least one phenotype
2	99737325	99742597	gnomAD-SV_v3_INV_chr2_407f9998	5272	8e-06	1	0	1.58614	0	rare(AF<0.05)	2	99545419	100142590	ENSG00000144218	ENSG00000144218.21	ENST00000672756	ENST00000672756.2	ENSG00000144218.21	ENSG00000144218	NM_001386135.1	protein_coding	AFF3	KINSSHIP syndrome, 619297 (3), Autosomal dominant	Orphanet_gene	5272	597172	3		Genes in OMIM with at least one phenotype
2	117687839	135017238	gnomAD-SV_v3_INV_chr2_ade85a86	17329399	8e-06	1	0	1.58614	0	rare(AF<0.05)	2	134964491	135047447	ENSG00000176601	ENSG00000176601.14	ENST00000392915	ENST00000392915.7	ENSG00000176601.14	ENSG00000176601	NM_025052.5	protein_coding	MAP3K19	NA	Not_Orphanet_gene	52747	82957	2		Genes not presented in OMIM
2	128186000	128186556	gnomAD-SV_v3_INV_chr2_901dd89a	556	4e-05	5	0	7.93072	0	rare(AF<0.05)	2	128091200	128195677	ENSG00000136731	ENSG00000136731.13	ENST00000259253	ENST00000259253.11	ENSG00000136731.13	ENSG00000136731	NM_020120.4	protein_coding	UGGT1	No_OMIM_phenotype	Not_Orphanet_gene	556	104478	3		Genes in OMIM without any phenotype
2	130139181	130139923	gnomAD-SV_v3_INV_chr2_df7a3eec	742	0.000174	18	2	0.000285506	3.17229	rare(AF<0.05)	2	130139287	130145112	ENSG00000152076	ENSG00000152076.19	ENST00000409943	ENST00000409943.8	ENSG00000152076.19	ENSG00000152076	NM_001258307.2	protein_coding	CCDC74B	NA	Not_Orphanet_gene	636	5826	2		Genes not presented in OMIM
2	135243635	135244599	gnomAD-SV_v3_INV_chr2_8532ff7d	964	8e-06	1	0	1.58614	0	rare(AF<0.05)	2	135196969	135531218	ENSG00000121988	ENSG00000121988.18	ENST00000264159	ENST00000264159.11	ENSG00000121988.18	ENSG00000121988	NM_032143.4	protein_coding	ZRANB3	No_OMIM_phenotype	Not_Orphanet_gene	964	334250	3		Genes in OMIM without any phenotype
2	137584111	137585394	gnomAD-SV_v3_INV_chr2_21875882	1283	1.6e-05	2	0	3.17229	0	rare(AF<0.05)	2	136765545	137677718	ENSG00000144229	ENSG00000144229.13	ENST00000409968	ENST00000409968.6	ENSG00000144229.13	ENSG00000144229	NM_001316349.2	protein_coding	THSD7B	NA	Not_Orphanet_gene	1283	912174	3		Genes not presented in OMIM
2	141786087	141787978	gnomAD-SV_v3_INV_chr2_7018b660	1891	8e-06	1	0	1.58614	0	rare(AF<0.05)	2	140231423	142131016	ENSG00000168702	ENSG00000168702.18	ENST00000389484	ENST00000389484.8	ENSG00000168702.18	ENSG00000168702	NM_018557.3	protein_coding	LRP1B	No_OMIM_phenotype	Not_Orphanet_gene	1891	1899594	3		Genes in OMIM without any phenotype
2	143459475	143460478	gnomAD-SV_v3_INV_chr2_fd662eb3	1003	8e-06	1	0	1.58614	0	rare(AF<0.05)	2	143129419	143768352	ENSG00000075884	ENSG00000075884.14	ENST00000295095	ENST00000295095.11	ENSG00000075884.14	ENSG00000075884	NM_018460.4	protein_coding	ARHGAP15	No_OMIM_phenotype	Not_Orphanet_gene	1003	638934	3		Genes in OMIM without any phenotype
2	148129880	148130299	gnomAD-SV_v3_INV_chr2_c9718f27	419	8e-06	1	0	1.58614	0	rare(AF<0.05)	2	148021091	148516971	ENSG00000204406	ENSG00000204406.14	ENST00000642680	ENST00000642680.2	ENSG00000204406.14	ENSG00000204406	NM_001378120.1	protein_coding	MBD5	Intellectual developmental disorder, autosomal dominant 1, 156200 (3), Autosomal dominant	Orphanet_gene	419	495881	3		Genes in OMIM with at least one phenotype
2	148357877	148358266	gnomAD-SV_v3_INV_chr2_a0490651	389	5.6e-05	7	0	0.00011103	0	rare(AF<0.05)	2	148021091	148516971	ENSG00000204406	ENSG00000204406.14	ENST00000642680	ENST00000642680.2	ENSG00000204406.14	ENSG00000204406	NM_001378120.1	protein_coding	MBD5	Intellectual developmental disorder, autosomal dominant 1, 156200 (3), Autosomal dominant	Orphanet_gene	389	495881	3		Genes in OMIM with at least one phenotype
2	150443613	167756299	gnomAD-SV_v3_INV_chr2_736920da	17312686	8e-06	1	0	1.58614	0	rare(AF<0.05)	2	167293001	167874045	ENSG00000172318	ENSG00000172318.6	ENST00000392690	ENST00000392690.4	ENSG00000172318.6	ENSG00000172318	NM_020981.4	protein_coding	B3GALT1	No_OMIM_phenotype	Not_Orphanet_gene	463298	581045	2		Genes in OMIM without any phenotype
2	153828164	165597550	gnomAD-SV_v3_INV_chr2_0e356f51	11769386	8e-06	1	0	1.58614	0	rare(AF<0.05)	2	165469698	165689407	ENSG00000178662	ENSG00000178662.16	ENST00000651982	ENST00000651982.1	ENSG00000178662.16	ENSG00000178662	NM_001172173.2	protein_coding	CSRNP3	No_OMIM_phenotype	Not_Orphanet_gene	127852	219710	2		Genes in OMIM without any phenotype
2	153876019	153876694	gnomAD-SV_v3_INV_chr2_d5986491	675	8e-06	1	0	1.58614	0	rare(AF<0.05)	2	153871922	154453979	ENSG00000144278	ENSG00000144278.15	ENST00000392825	ENST00000392825.8	ENSG00000144278.15	ENSG00000144278	NM_052917.4	protein_coding	GALNT13	No_OMIM_phenotype	Not_Orphanet_gene	675	582058	3		Genes in OMIM without any phenotype
2	157607773	169036472	gnomAD-SV_v3_INV_chr2_2cdd603e	11428699	8e-06	1	0	1.58614	0	rare(AF<0.05)	2	157526767	157628864	ENSG00000123612	ENSG00000123612.16	ENST00000243349	ENST00000243349.13	ENSG00000123612.16	ENSG00000123612	NM_145259.3	protein_coding	ACVR1C	No_OMIM_phenotype	Not_Orphanet_gene	21091	102098	2		Genes in OMIM without any phenotype
2	159233624	159242267	gnomAD-SV_v3_INV_chr2_382247bb	8643	1.6e-05	2	0	3.17229	0	rare(AF<0.05)	2	159235798	159286703	ENSG00000196151	ENSG00000196151.11	ENST00000359774	ENST00000359774.9	ENSG00000196151.11	ENSG00000196151	NM_001128212.3	protein_coding	WDSUB1	No_OMIM_phenotype	Not_Orphanet_gene	6469	50906	2		Genes in OMIM without any phenotype
2	168944050	172634514	gnomAD-SV_v3_INV_chr2_93112bcb	3690464	8e-06	1	0	1.58617	0	rare(AF<0.05)	2	168920781	169031324	ENSG00000073734	ENSG00000073734.10	ENST00000650372	ENST00000650372.1	ENSG00000073734.10	ENSG00000073734	NM_003742.4	protein_coding	ABCB11	Cholestasis, benign recurrent intrahepatic, 2, 605479 (3), Autosomal recessive; Cholestasis, progressive familial intrahepatic 2, 601847 (3), Autosomal recessive	Orphanet_gene	87274	110544	2		Genes in OMIM with at least one phenotype
2	175149108	175151589	gnomAD-SV_v3_INV_chr2_6a697b28	2481	8e-06	1	0	1.58614	0	rare(AF<0.05)	2	175072259	175168203	ENSG00000115966	ENSG00000115966.18	ENST00000264110	ENST00000264110.7	ENSG00000115966.18	ENSG00000115966	NM_001880.4	protein_coding	ATF2	No_OMIM_phenotype	Not_Orphanet_gene	2481	95945	3		Genes in OMIM without any phenotype
2	177691739	181963054	gnomAD-SV_v3_INV_chr2_dc837ba5	4271315	8e-06	1	0	1.58614	0	rare(AF<0.05)	2	177623244	178072777	ENSG00000128655	ENSG00000128655.19	ENST00000286063	ENST00000286063.11	ENSG00000128655.19	ENSG00000128655	NM_016953.4	protein_coding	PDE11A	Pigmented nodular adrenocortical disease, primary, 2, 610475 (3), Autosomal dominant	Orphanet_gene	381038	449534	2		Genes in OMIM with at least one phenotype
2	180457066	205554981	gnomAD-SV_v3_INV_chr2_703ee397	25097915	8e-06	1	0	1.58614	0	rare(AF<0.05)	2	204545475	205620162	ENSG00000116117	ENSG00000116117.20	ENST00000406610	ENST00000406610.7	ENSG00000116117.20	ENSG00000116117	NM_001302769.2	protein_coding	PARD3B	No_OMIM_phenotype	Not_Orphanet_gene	1009506	1074688	2		Genes in OMIM without any phenotype
2	184858333	184859315	gnomAD-SV_v3_INV_chr2_6adb2a17	982	8e-06	1	0	1.58614	0	rare(AF<0.05)	2	184598529	184939492	ENSG00000170396	ENSG00000170396.9	ENST00000302277	ENST00000302277.7	ENSG00000170396.9	ENSG00000170396	NM_194250.2	protein_coding	ZNF804A	No_OMIM_phenotype	Not_Orphanet_gene	982	340964	3		Genes in OMIM without any phenotype
2	195691948	195694746	gnomAD-SV_v3_INV_chr2_21207b6b	2798	2.4e-05	1	1	1.58614	1.58614	rare(AF<0.05)	2	195657226	195737700	ENSG00000196950	ENSG00000196950.14	ENST00000359634	ENST00000359634.10	ENSG00000196950.14	ENSG00000196950	NM_020342.3	protein_coding	SLC39A10	No_OMIM_phenotype	Not_Orphanet_gene	2798	80475	3		Genes in OMIM without any phenotype
2	200948681	200949032	gnomAD-SV_v3_INV_chr2_c349e8e6	351	8e-06	1	0	1.58614	0	rare(AF<0.05)	2	200908977	200963660	ENSG00000115942	ENSG00000115942.9	ENST00000234296	ENST00000234296.7	ENSG00000115942.9	ENSG00000115942	NM_006190.5	protein_coding	ORC2	No_OMIM_phenotype	Not_Orphanet_gene	351	54684	3		Genes in OMIM without any phenotype
2	202365264	211842856	gnomAD-SV_v3_INV_chr2_c7f9c689	9477592	8e-06	1	0	1.58614	0	rare(AF<0.05)	2	211375717	212538802	ENSG00000178568	ENSG00000178568.16	ENST00000342788	ENST00000342788.9	ENSG00000178568.16	ENSG00000178568	NM_005235.3	protein_coding	ERBB4	Amyotrophic lateral sclerosis 19, 615515 (3), Autosomal dominant	Orphanet_gene	467139	1163086	2		Genes in OMIM with at least one phenotype
2	203465720	203466219	gnomAD-SV_v3_INV_chr2_6f94478d	499	8e-06	1	0	1.58614	0	rare(AF<0.05)	2	203433682	203535301	ENSG00000173166	ENSG00000173166.18	ENST00000319170	ENST00000319170.10	ENSG00000173166.18	ENSG00000173166	NM_213589.3	protein_coding	RAPH1	No_OMIM_phenotype	Not_Orphanet_gene	499	101620	3		Genes in OMIM without any phenotype
2	204622963	204629687	gnomAD-SV_v3_INV_chr2_b4376460	6724	0.00088	93	9	0.00147511	0.000142753	rare(AF<0.05)	2	204545475	205620162	ENSG00000116117	ENSG00000116117.20	ENST00000406610	ENST00000406610.7	ENSG00000116117.20	ENSG00000116117	NM_001302769.2	protein_coding	PARD3B	No_OMIM_phenotype	Not_Orphanet_gene	6724	1074688	3		Genes in OMIM without any phenotype
2	206196111	206197427	gnomAD-SV_v3_INV_chr2_e7a12f07	1316	4e-05	5	0	7.93072	0	rare(AF<0.05)	2	206175316	206213371	ENSG00000183671	ENSG00000183671.13	ENST00000621141	ENST00000621141.5	ENSG00000183671.13	ENSG00000183671	NM_001389445.1	protein_coding	CMKLR2	No_OMIM_phenotype	Not_Orphanet_gene	1316	38056	3		Genes in OMIM without any phenotype
2	207910473	230142930	gnomAD-SV_v3_INV_chr2_22375fb3	22232457	3.2e-05	2	1	3.17234	1.58617	rare(AF<0.05)	2	207821288	208025527	ENSG00000178385	ENSG00000178385.15	ENST00000427836	ENST00000427836.8	ENSG00000178385.15	ENSG00000178385	NM_001080475.3	protein_coding	PLEKHM3	No_OMIM_phenotype	Not_Orphanet_gene	115054	204240	2		Genes in OMIM without any phenotype
2	213444845	219177092	gnomAD-SV_v3_INV_chr2_997a2d97	5732247	8e-06	1	0	1.58614	0	rare(AF<0.05)	2	213284464	214410501	ENSG00000144451	ENSG00000144451.20	ENST00000331683	ENST00000331683.10	ENSG00000144451.20	ENSG00000144451	NM_024532.5	protein_coding	SPAG16	No_OMIM_phenotype	Not_Orphanet_gene	965656	1126038	2		Genes in OMIM without any phenotype
2	215002543	215002784	gnomAD-SV_v3_INV_chr2_749884a6	241	8e-06	1	0	1.58614	0	rare(AF<0.05)	2	214931542	215138626	ENSG00000144452	ENSG00000144452.15	ENST00000272895	ENST00000272895.12	ENSG00000144452.15	ENSG00000144452	NM_173076.3	protein_coding	ABCA12	Ichthyosis, congenital, autosomal recessive 4B (harlequin), 242500 (3), Autosomal recessive; Ichthyosis, congenital, autosomal recessive 4A, 601277 (3), Autosomal recessive	Orphanet_gene	241	207085	3		Genes in OMIM with at least one phenotype
2	219672325	222634778	gnomAD-SV_v3_INV_chr2_320b7736	2962453	8e-06	1	0	1.58614	0	rare(AF<0.05)	2	222566899	222656092	ENSG00000116120	ENSG00000116120.11	ENST00000281828	ENST00000281828.8	ENSG00000116120.11	ENSG00000116120	NM_005687.5	protein_coding	FARSB	Rajab interstitial lung disease with brain calcifications 1, 613658 (3), Autosomal recessive	Orphanet_gene	67879	89194	2		Genes in OMIM with at least one phenotype
2	223723052	227096550	gnomAD-SV_v3_INV_chr2_a8b020ef	3373498	8e-06	1	0	1.58614	0	rare(AF<0.05)	2	227002714	227164205	ENSG00000081052	ENSG00000081052.14	ENST00000396625	ENST00000396625.5	ENSG00000081052.14	ENSG00000081052	NM_000092.5	protein_coding	COL4A4	Hematuria, familial benign, 1, 141200 (3), Autosomal dominant; Alport syndrome 2, autosomal recessive, 203780 (3), Autosomal recessive	Orphanet_gene	93836	161492	2		Genes in OMIM with at least one phenotype
2	224174491	227005381	gnomAD-SV_v3_INV_chr2_20663e50	2830890	8e-06	1	0	1.58614	0	rare(AF<0.05)	2	227002714	227164205	ENSG00000081052	ENSG00000081052.14	ENST00000396625	ENST00000396625.5	ENSG00000081052.14	ENSG00000081052	NM_000092.5	protein_coding	COL4A4	Hematuria, familial benign, 1, 141200 (3), Autosomal dominant; Alport syndrome 2, autosomal recessive, 203780 (3), Autosomal recessive	Orphanet_gene	2667	161492	2		Genes in OMIM with at least one phenotype
2	226619501	227899802	gnomAD-SV_v3_INV_chr2_f97eb7d5	1280301	8e-06	1	0	1.58617	0	rare(AF<0.05)	2	227871631	227924344	ENSG00000123977	ENSG00000123977.10	ENST00000309931	ENST00000309931.3	ENSG00000123977.10	ENSG00000123977	NM_178821.3	protein_coding	DAW1	Ciliary dyskinesia, primary, 52, 620570 (3), Autosomal recessive	Not_Orphanet_gene	28171	52714	2		Genes in OMIM with at least one phenotype
2	228722051	230536359	gnomAD-SV_v3_INV_chr2_c4bf3a46	1814308	8e-06	1	0	1.58614	0	rare(AF<0.05)	2	230416201	230545606	ENSG00000067066	ENSG00000067066.17	ENST00000340126	ENST00000340126.9	ENSG00000067066.17	ENSG00000067066	NM_001080391.2	protein_coding	SP100	No_OMIM_phenotype	Not_Orphanet_gene	120158	129406	2		Genes in OMIM without any phenotype
2	229237292	229238620	gnomAD-SV_v3_INV_chr2_6d9e9a99	1328	8e-06	1	0	1.58614	0	rare(AF<0.05)	2	229023973	229271287	ENSG00000153823	ENSG00000153823.19	ENST00000392055	ENST00000392055.8	ENSG00000153823.19	ENSG00000153823	NM_001100818.2	protein_coding	PID1	No_OMIM_phenotype	Not_Orphanet_gene	1328	247315	3		Genes in OMIM without any phenotype
2	233680220	233681131	gnomAD-SV_v3_INV_chr2_88e7cb1c	911	8e-06	1	0	1.58614	0	rare(AF<0.05)	2	233617633	233773300	ENSG00000242366	ENSG00000242366.4	ENST00000373450	ENST00000373450.5	ENSG00000242366.4	ENSG00000242366	NM_019076.5	protein_coding	UGT1A8	No_OMIM_phenotype	Not_Orphanet_gene	911	155668	3		Genes in OMIM without any phenotype
2	233680220	233681131	gnomAD-SV_v3_INV_chr2_88e7cb1c	911	8e-06	1	0	1.58614	0	rare(AF<0.05)	2	233636448	233773300	ENSG00000242515	ENSG00000242515.6	ENST00000344644	ENST00000344644.10	ENSG00000242515.6	ENSG00000242515	NM_019075.4	protein_coding	UGT1A10	No_OMIM_phenotype	Not_Orphanet_gene	911	136853	3		Genes in OMIM without any phenotype
2	233680220	233681131	gnomAD-SV_v3_INV_chr2_88e7cb1c	911	8e-06	1	0	1.58614	0	rare(AF<0.05)	2	233671898	233773300	ENSG00000241119	ENSG00000241119.2	ENST00000354728	ENST00000354728.5	ENSG00000241119.2	ENSG00000241119	NM_021027.3	protein_coding	UGT1A9	No_OMIM_phenotype	Not_Orphanet_gene	911	101403	3		Genes in OMIM without any phenotype
2	241131139	241132377	gnomAD-SV_v3_INV_chr2_33d6fe23	1238	0.000103	13	0	0.000206199	0	rare(AF<0.05)	2	241106099	241149472	ENSG00000115687	ENSG00000115687.14	ENST00000234040	ENST00000234040.9	ENSG00000115687.14	ENSG00000115687	NM_015148.4	protein_coding	PASK	No_OMIM_phenotype	Not_Orphanet_gene	1238	43374	3		Genes in OMIM without any phenotype
2	241356407	241359747	gnomAD-SV_v3_INV_chr2_312649de	3340	8e-06	1	0	1.58614	0	rare(AF<0.05)	2	241356285	241494841	ENSG00000006607	ENSG00000006607.14	ENST00000264042	ENST00000264042.8	ENSG00000006607.14	ENSG00000006607	NM_014808.4	protein_coding	FARP2	No_OMIM_phenotype	Not_Orphanet_gene	3340	138557	3		Genes in OMIM without any phenotype
3	2582022	2582105	gnomAD-SV_v3_INV_chr3_60b457e7	83	6.3e-05	8	0	0.000126891	0	rare(AF<0.05)	3	2098866	3057959	ENSG00000144619	ENSG00000144619.15	ENST00000418658	ENST00000418658.6	ENSG00000144619.15	ENSG00000144619	NM_175607.3	protein_coding	CNTN4	No_OMIM_phenotype	Not_Orphanet_gene	83	959094	3		Genes in OMIM without any phenotype
3	5111802	11290661	gnomAD-SV_v3_INV_chr3_f7227c56	6178859	8e-06	1	0	1.58614	0	rare(AF<0.05)	3	11272397	11557665	ENSG00000197548	ENSG00000197548.13	ENST00000693202	ENST00000693202.1	ENSG00000197548.13	ENSG00000197548	NM_001349232.2	protein_coding	ATG7	Spinocerebellar ataxia, autosomal recessive 31, 619422 (3), Autosomal recessive	Not_Orphanet_gene	18264	285269	2		Genes in OMIM with at least one phenotype
3	7504778	7504917	gnomAD-SV_v3_INV_chr3_f5c83f9c	139	2.4e-05	3	0	4.75843	0	rare(AF<0.05)	3	6861115	7741533	ENSG00000196277	ENSG00000196277.17	ENST00000357716	ENST00000357716.9	ENSG00000196277.17	ENSG00000196277	NM_000844.4	protein_coding	GRM7	Neurodevelopmental disorder with seizures, hypotonia, and brain abnormalities, 618922 (3), Autosomal recessive	Orphanet_gene	139	880419	3		Genes in OMIM with at least one phenotype
3	12065351	13312638	gnomAD-SV_v3_INV_chr3_87ded998	1247287	8e-06	1	0	1.58617	0	rare(AF<0.05)	3	12004388	12192032	ENSG00000157152	ENSG00000157152.17	ENST00000621198	ENST00000621198.5	ENSG00000157152.17	ENSG00000157152	NM_133625.6	protein_coding	SYN2	{Schizophrenia, susceptibility to}, 181500 (3), Autosomal dominant	Not_Orphanet_gene	126681	187645	2		Genes in OMIM with at least one phenotype
3	12089739	12095723	gnomAD-SV_v3_INV_chr3_8e39b982	5984	8e-06	1	0	1.58614	0	rare(AF<0.05)	3	12004388	12192032	ENSG00000157152	ENSG00000157152.17	ENST00000621198	ENST00000621198.5	ENSG00000157152.17	ENSG00000157152	NM_133625.6	protein_coding	SYN2	{Schizophrenia, susceptibility to}, 181500 (3), Autosomal dominant	Not_Orphanet_gene	5984	187645	3		Genes in OMIM with at least one phenotype
3	16065486	16190330	gnomAD-SV_v3_INV_chr3_d5b28467	124844	8e-06	1	0	1.58614	0	rare(AF<0.05)	3	16174680	16230165	ENSG00000131386	ENSG00000131386.20	ENST00000339732	ENST00000339732.10	ENSG00000131386.20	ENSG00000131386	NM_054110.5	protein_coding	GALNT15	No_OMIM_phenotype	Not_Orphanet_gene	15650	55486	2		Genes in OMIM without any phenotype
3	25723245	26718742	gnomAD-SV_v3_INV_chr3_6568694a	995497	8e-06	1	0	1.58614	0	rare(AF<0.05)	3	25718944	25783443	ENSG00000151092	ENSG00000151092.18	ENST00000280700	ENST00000280700.10	ENSG00000151092.18	ENSG00000151092	NM_018297.4	protein_coding	NGLY1	Congenital disorder of deglycosylation 1, 615273 (3), Autosomal recessive	Orphanet_gene	60198	64500	2		Genes in OMIM with at least one phenotype
3	29387570	29388752	gnomAD-SV_v3_INV_chr3_7dc4de19	1182	8e-06	1	0	1.58614	0	rare(AF<0.05)	3	29281071	30010386	ENSG00000144642	ENSG00000144642.22	ENST00000383767	ENST00000383767.7	ENSG00000144642.22	ENSG00000144642	NM_001003793.3	protein_coding	RBMS3	No_OMIM_phenotype	Not_Orphanet_gene	1182	729316	3		Genes in OMIM without any phenotype
3	32160306	32160676	gnomAD-SV_v3_INV_chr3_b3c60873	370	1.6e-05	2	0	3.17229	0	rare(AF<0.05)	3	32106620	32168709	ENSG00000152642	ENSG00000152642.11	ENST00000282541	ENST00000282541.10	ENSG00000152642.11	ENSG00000152642	NM_015141.4	protein_coding	GPD1L	Brugada syndrome 2, 611777 (3), Autosomal dominant	Orphanet_gene	370	62090	3		Genes in OMIM with at least one phenotype
3	38157315	38290533	gnomAD-SV_v3_INV_chr3_806cf485	133218	7.1e-05	7	1	0.00011103	1.58614	rare(AF<0.05)	3	38282294	38318575	ENSG00000144671	ENSG00000144671.11	ENST00000448498	ENST00000448498.6	ENSG00000144671.11	ENSG00000144671	NM_001320033.2	protein_coding	SLC22A14	No_OMIM_phenotype	Not_Orphanet_gene	8239	36282	2		Genes in OMIM without any phenotype
3	40235240	127590747	gnomAD-SV_v3_INV_chr3_545ca67b	87355507	8e-06	1	0	1.58614	0	rare(AF<0.05)	3	39809609	40260321	ENSG00000170011	ENSG00000170011.14	ENST00000302541	ENST00000302541.11	ENSG00000170011.14	ENSG00000170011	NM_015460.4	protein_coding	MYRIP	No_OMIM_phenotype	Not_Orphanet_gene	25081	450713	2		Genes in OMIM without any phenotype
3	40732973	58097895	gnomAD-SV_v3_INV_chr3_90f2b0a6	17364922	8e-06	1	0	1.58614	0	rare(AF<0.05)	3	58008422	58172251	ENSG00000136068	ENSG00000136068.16	ENST00000295956	ENST00000295956.9	ENSG00000136068.16	ENSG00000136068	NM_001457.4	protein_coding	FLNB	Larsen syndrome, 150250 (3), Autosomal dominant; Atelosteogenesis, type I, 108720 (3), Autosomal dominant; Atelosteogenesis, type III, 108721 (3), Autosomal dominant; Spondylocarpotarsal synostosis syndrome, 272460 (3), Autosomal recessive; Boomerang dysplasia, 112310 (3), Autosomal dominant	Orphanet_gene	89473	163830	2		Genes in OMIM with at least one phenotype
3	42141689	42142251	gnomAD-SV_v3_INV_chr3_1dcbf594	562	1.6e-05	2	0	3.17229	0	rare(AF<0.05)	3	42091357	42225890	ENSG00000182606	ENSG00000182606.17	ENST00000327628	ENST00000327628.10	ENSG00000182606.17	ENSG00000182606	NM_001042646.3	protein_coding	TRAK1	Developmental and epileptic encephalopathy 68, 618201 (3), Autosomal recessive	Orphanet_gene	562	134534	3		Genes in OMIM with at least one phenotype
3	43461641	43462243	gnomAD-SV_v3_INV_chr3_c8535706	602	1.6e-05	2	0	3.17229	0	rare(AF<0.05)	3	43365848	43622011	ENSG00000160746	ENSG00000160746.13	ENST00000292246	ENST00000292246.8	ENSG00000160746.13	ENSG00000160746	NM_018075.5	protein_coding	ANO10	Spinocerebellar ataxia, autosomal recessive 10, 613728 (3), Autosomal recessive	Orphanet_gene	602	256164	3		Genes in OMIM with at least one phenotype
3	43475086	43475633	gnomAD-SV_v3_INV_chr3_fca5fd07	547	8e-06	1	0	1.58614	0	rare(AF<0.05)	3	43365848	43622011	ENSG00000160746	ENSG00000160746.13	ENST00000292246	ENST00000292246.8	ENSG00000160746.13	ENSG00000160746	NM_018075.5	protein_coding	ANO10	Spinocerebellar ataxia, autosomal recessive 10, 613728 (3), Autosomal recessive	Orphanet_gene	547	256164	3		Genes in OMIM with at least one phenotype
3	44705169	54888795	gnomAD-SV_v3_INV_chr3_42f62d34	10183626	8e-06	1	0	1.58614	0	rare(AF<0.05)	3	54122552	55074557	ENSG00000157445	ENSG00000157445.16	ENST00000474759	ENST00000474759.6	ENSG00000157445.16	ENSG00000157445	NM_018398.3	protein_coding	CACNA2D3	No_OMIM_phenotype	Not_Orphanet_gene	766243	952006	2		Genes in OMIM without any phenotype
3	50460591	50463334	gnomAD-SV_v3_INV_chr3_26f748e9	2743	8e-06	1	0	1.58614	0	rare(AF<0.05)	3	50362613	50503634	ENSG00000007402	ENSG00000007402.12	ENST00000424201	ENST00000424201.7	ENSG00000007402.12	ENSG00000007402	NM_006030.4	protein_coding	CACNA2D2	Cerebellar atrophy with seizures and variable developmental delay, 618501 (3), Autosomal recessive	Not_Orphanet_gene	2743	141022	3		Genes in OMIM with at least one phenotype
3	51919386	52732834	gnomAD-SV_v3_INV_chr3_db867a48	813448	1.6e-05	0	1	0	1.58614	rare(AF<0.05)	3	52708444	52770940	ENSG00000114904	ENSG00000114904.13	ENST00000233027	ENST00000233027.10	ENSG00000114904.13	ENSG00000114904	NM_003157.6	protein_coding	NEK4	No_OMIM_phenotype	Not_Orphanet_gene	24390	62497	2		Genes in OMIM without any phenotype
3	56095663	56096640	gnomAD-SV_v3_INV_chr3_860942a4	977	4.8e-05	2	2	3.17229	3.17229	rare(AF<0.05)	3	55508311	56468467	ENSG00000187672	ENSG00000187672.15	ENST00000288221	ENST00000288221.11	ENSG00000187672.15	ENSG00000187672	NM_015576.3	protein_coding	ERC2	No_OMIM_phenotype	Not_Orphanet_gene	977	960157	3		Genes in OMIM without any phenotype
3	59500235	60199893	gnomAD-SV_v3_INV_chr3_2dec1756	699658	6.3e-05	4	2	6.34457	3.17229	rare(AF<0.05)	3	59747277	61251452	ENSG00000189283	ENSG00000189283.11	ENST00000492590	ENST00000492590.6	ENSG00000189283.11	ENSG00000189283	NM_002012.4	protein_coding	FHIT	No_OMIM_phenotype	Orphanet_gene	452616	1504176	2		Genes in OMIM without any phenotype
3	59877819	60705220	gnomAD-SV_v3_INV_chr3_b81c6875	827401	8e-06	1	0	1.58614	0	rare(AF<0.05)	3	59747277	61251452	ENSG00000189283	ENSG00000189283.11	ENST00000492590	ENST00000492590.6	ENSG00000189283.11	ENSG00000189283	NM_002012.4	protein_coding	FHIT	No_OMIM_phenotype	Orphanet_gene	827401	1504176	3		Genes in OMIM without any phenotype
3	61835360	61835843	gnomAD-SV_v3_INV_chr3_51429953	483	8e-06	1	0	1.58614	0	rare(AF<0.05)	3	61561571	62297609	ENSG00000144724	ENSG00000144724.20	ENST00000474889	ENST00000474889.6	ENSG00000144724.20	ENSG00000144724	NM_002841.4	protein_coding	PTPRG	No_OMIM_phenotype	Not_Orphanet_gene	483	736039	3		Genes in OMIM without any phenotype
3	61986249	61997063	gnomAD-SV_v3_INV_chr3_820a8878	10814	8e-06	1	0	1.58614	0	rare(AF<0.05)	3	61561571	62297609	ENSG00000144724	ENSG00000144724.20	ENST00000474889	ENST00000474889.6	ENSG00000144724.20	ENSG00000144724	NM_002841.4	protein_coding	PTPRG	No_OMIM_phenotype	Not_Orphanet_gene	10814	736039	3		Genes in OMIM without any phenotype
3	64549819	64550514	gnomAD-SV_v3_INV_chr3_222aa3f5	695	8e-06	1	0	1.58614	0	rare(AF<0.05)	3	64515654	64688000	ENSG00000163638	ENSG00000163638.13	ENST00000498707	ENST00000498707.5	ENSG00000163638.13	ENSG00000163638	NM_182920.2	protein_coding	ADAMTS9	No_OMIM_phenotype	Orphanet_gene	695	172347	3		Genes in OMIM without any phenotype
3	67473064	67474488	gnomAD-SV_v3_INV_chr3_51ef3a67	1424	8e-06	1	0	1.58614	0	rare(AF<0.05)	3	67374719	67654612	ENSG00000172340	ENSG00000172340.15	ENST00000307227	ENST00000307227.10	ENSG00000172340.15	ENSG00000172340	NM_003848.4	protein_coding	SUCLG2	No_OMIM_phenotype	Not_Orphanet_gene	1424	279894	3		Genes in OMIM without any phenotype
3	68795654	68803792	gnomAD-SV_v3_INV_chr3_24f9a771	8138	5.6e-05	5	1	7.93072	1.58614	rare(AF<0.05)	3	68731766	68932547	ENSG00000163377	ENSG00000163377.16	ENST00000295569	ENST00000295569.12	ENSG00000163377.16	ENSG00000163377	NM_182522.5	protein_coding	TAFA4	No_OMIM_phenotype	Not_Orphanet_gene	8138	200782	3		Genes in OMIM without any phenotype
3	69751449	69764104	gnomAD-SV_v3_INV_chr3_50e3f0da	12655	1.6e-05	2	0	3.17229	0	rare(AF<0.05)	3	69739464	69968332	ENSG00000187098	ENSG00000187098.18	ENST00000352241	ENST00000352241.9	ENSG00000187098.18	ENSG00000187098	NM_001354604.2	protein_coding	MITF	Waardenburg syndrome, type 2A, 193510 (3), Autosomal dominant; {Melanoma, cutaneous malignant, susceptibility to, 8}, 614456 (3); Tietz albinism-deafness syndrome, 103500 (3), Autosomal dominant; COMMAD syndrome, 617306 (3), Autosomal recessive	Orphanet_gene	12655	228869	3		Genes in OMIM with at least one phenotype
3	70963346	75327738	gnomAD-SV_v3_INV_chr3_c99982a0	4364392	8e-06	1	0	1.58614	0	rare(AF<0.05)	3	70954708	71583728	ENSG00000114861	ENSG00000114861.24	ENST00000649528	ENST00000649528.3	ENSG00000114861.24	ENSG00000114861	NM_001349338.3	protein_coding	FOXP1	Intellectual developmental disorder with language impairment with or without autistic features, 613670 (3), Autosomal dominant	Orphanet_gene	620382	629021	2		Genes in OMIM with at least one phenotype
3	70963346	75327738	gnomAD-SV_v3_INV_chr3_c99982a0	4364392	8e-06	1	0	1.58614	0	rare(AF<0.05)	3	70959226	71754229	ENSG00000285708	ENSG00000285708.1	ENST00000647725	ENST00000647725.1	ENSG00000285708.1	ENSG00000285708		protein_coding		NA	Not_Orphanet_gene	790883	795004	2		Genes not presented in OMIM
3	78945582	78963576	gnomAD-SV_v3_INV_chr3_e057c49f	17994	0.000174	18	2	0.000285506	3.17229	rare(AF<0.05)	3	78597239	79767998	ENSG00000169855	ENSG00000169855.21	ENST00000464233	ENST00000464233.6	ENSG00000169855.21	ENSG00000169855	NM_002941.4	protein_coding	ROBO1	Pituitary hormone deficiency, combined or isolated, 8, 620303 (3), Autosomal dominant; Neurooculorenal syndrome, 620305 (3), Autosomal recessive; ?Nystagmus 8, congenital, autosomal recessive, 257400 (3), Autosomal recessive	Orphanet_gene	17994	1170760	3		Genes in OMIM with at least one phenotype
3	94638648	100409121	gnomAD-SV_v3_INV_chr3_070d0ece	5770473	8e-06	1	0	1.58614	0	rare(AF<0.05)	3	100401539	100456319	ENSG00000206535	ENSG00000206535.8	ENST00000383693	ENST00000383693.8	ENSG00000206535.8	ENSG00000206535	NM_001085451.2	protein_coding	LNP1	NA	Not_Orphanet_gene	7582	54781	2		Genes not presented in OMIM
3	97392266	146717860	gnomAD-SV_v3_INV_chr3_0315828a	49325594	8e-06	1	0	1.58614	0	rare(AF<0.05)	3	96814594	97761532	ENSG00000080224	ENSG00000080224.18	ENST00000389672	ENST00000389672.10	ENSG00000080224.18	ENSG00000080224	NM_001080448.3	protein_coding	EPHA6	No_OMIM_phenotype	Not_Orphanet_gene	369266	946939	2		Genes in OMIM without any phenotype
3	97993352	97993926	gnomAD-SV_v3_INV_chr3_bd5653a0	574	1.6e-05	2	0	3.17229	0	rare(AF<0.05)	3	97985102	98035315	ENSG00000183185	ENSG00000183185.10	ENST00000472788	ENST00000472788.6	ENSG00000183185.10	ENSG00000183185	NM_001105580.3	protein_coding	GABRR3	No_OMIM_phenotype	Not_Orphanet_gene	574	50214	3		Genes in OMIM without any phenotype
3	100950457	102238701	gnomAD-SV_v3_INV_chr3_03f3e00e	1288244	8e-06	1	0	1.58614	0	rare(AF<0.05)	3	100749156	100993421	ENSG00000154175	ENSG00000154175.19	ENST00000471714	ENST00000471714.6	ENSG00000154175.19	ENSG00000154175	NM_001375547.2	protein_coding	ABI3BP	No_OMIM_phenotype	Not_Orphanet_gene	42964	244266	2		Genes in OMIM without any phenotype
3	106441422	123757239	gnomAD-SV_v3_INV_chr3_15cff805	17315817	8e-06	1	0	1.58614	0	rare(AF<0.05)	3	123610049	123884332	ENSG00000065534	ENSG00000065534.20	ENST00000360304	ENST00000360304.8	ENSG00000065534.20	ENSG00000065534	NM_053025.4	protein_coding	MYLK	Megacystis-microcolon-intestinal hypoperistalsis syndrome 1, 249210 (3), Autosomal recessive; Aortic aneurysm, familial thoracic 7, 613780 (3), Autosomal dominant	Orphanet_gene	147190	274284	2		Genes in OMIM with at least one phenotype
3	108261187	113011016	gnomAD-SV_v3_INV_chr3_bd6c4207	4749829	1.6e-05	2	0	3.17229	0	rare(AF<0.05)	3	113002444	113019671	ENSG00000163608	ENSG00000163608.15	ENST00000314400	ENST00000314400.10	ENSG00000163608.15	ENSG00000163608	NM_015412.4	protein_coding	NEPRO	Anauxetic dysplasia 3, 618853 (3), Autosomal recessive	Orphanet_gene	8572	17228	2		Genes in OMIM with at least one phenotype
3	108305631	108306512	gnomAD-SV_v3_INV_chr3_485290e0	881	8e-06	1	0	1.58614	0	rare(AF<0.05)	3	108296548	108378285	ENSG00000114455	ENSG00000114455.15	ENST00000467761	ENST00000467761.6	ENSG00000114455.15	ENSG00000114455	NM_001282556.2	protein_coding	HHLA2	No_OMIM_phenotype	Not_Orphanet_gene	881	81738	3		Genes in OMIM without any phenotype
3	111687317	189951399	gnomAD-SV_v3_INV_chr3_67a56c45	78264082	1.6e-05	0	1	0	1.58614	rare(AF<0.05)	3	111674676	111727007	ENSG00000240891	ENSG00000240891.8	ENST00000636933	ENST00000636933.2	ENSG00000240891.8	ENSG00000240891	NM_001413064.1	protein_coding	PLCXD2	No_OMIM_phenotype	Not_Orphanet_gene	39690	52332	2		Genes in OMIM without any phenotype
3	112726891	114038623	gnomAD-SV_v3_INV_chr3_2d7e18c8	1311732	8e-06	1	0	1.58614	0	rare(AF<0.05)	3	113964137	114056526	ENSG00000163617	ENSG00000163617.11	ENST00000295878	ENST00000295878.8	ENSG00000163617.11	ENSG00000163617	NM_020817.2	protein_coding	CCDC191	NA	Not_Orphanet_gene	74486	92390	2		Genes not presented in OMIM
3	113936371	121727895	gnomAD-SV_v3_INV_chr3_bdd38190	7791524	8e-06	1	0	1.58614	0	rare(AF<0.05)	3	113838788	113947174	ENSG00000178075	ENSG00000178075.20	ENST00000358160	ENST00000358160.9	ENSG00000178075.20	ENSG00000178075	NM_017577.5	protein_coding	GRAMD1C	No_OMIM_phenotype	Not_Orphanet_gene	10803	108387	2		Genes in OMIM without any phenotype
3	113936371	121727895	gnomAD-SV_v3_INV_chr3_bdd38190	7791524	8e-06	1	0	1.58614	0	rare(AF<0.05)	3	121663201	121749741	ENSG00000173230	ENSG00000173230.17	ENST00000614479	ENST00000614479.5	ENSG00000173230.17	ENSG00000173230	NM_001366282.2	protein_coding	GOLGB1	No_OMIM_phenotype	Not_Orphanet_gene	64694	86541	2		Genes in OMIM without any phenotype
3	121427309	122601308	gnomAD-SV_v3_INV_chr3_aeaab30c	1173999	8e-06	1	0	1.58614	0	rare(AF<0.05)	3	122577650	122639047	ENSG00000173200	ENSG00000173200.13	ENST00000464300	ENST00000464300.7	ENSG00000173200.13	ENSG00000173200	NM_001113523.3	protein_coding	PARP15	No_OMIM_phenotype	Not_Orphanet_gene	23658	61398	2		Genes in OMIM without any phenotype
3	121492193	121886685	gnomAD-SV_v3_INV_chr3_2eb2f8f1	394492	8e-06	1	0	1.58614	0	rare(AF<0.05)	3	121431431	121545988	ENSG00000051341	ENSG00000051341.15	ENST00000264233	ENST00000264233.6	ENSG00000051341.15	ENSG00000051341	NM_199420.4	protein_coding	POLQ	No_OMIM_phenotype	Not_Orphanet_gene	53795	114558	2		Genes in OMIM without any phenotype
3	121730118	121730408	gnomAD-SV_v3_INV_chr3_e5220350	290	8e-06	1	0	1.58614	0	rare(AF<0.05)	3	121663201	121749741	ENSG00000173230	ENSG00000173230.17	ENST00000614479	ENST00000614479.5	ENSG00000173230.17	ENSG00000173230	NM_001366282.2	protein_coding	GOLGB1	No_OMIM_phenotype	Not_Orphanet_gene	290	86541	3		Genes in OMIM without any phenotype
3	121973485	122331066	gnomAD-SV_v3_INV_chr3_26cade0c	357581	8e-06	1	0	1.58614	0	rare(AF<0.05)	3	122325248	122341969	ENSG00000121552	ENSG00000121552.4	ENST00000264474	ENST00000264474.4	ENSG00000121552.4	ENSG00000121552	NM_005213.4	protein_coding	CSTA	Peeling skin syndrome 4, 607936 (3), Autosomal recessive	Orphanet_gene	5818	16722	2		Genes in OMIM with at least one phenotype
3	122971282	123827719	gnomAD-SV_v3_INV_chr3_cd191b14	856437	1.6e-05	2	0	3.17229	0	rare(AF<0.05)	3	122909082	123027763	ENSG00000082684	ENSG00000082684.16	ENST00000357599	ENST00000357599.8	ENSG00000082684.16	ENSG00000082684	NM_001031702.4	protein_coding	SEMA5B	No_OMIM_phenotype	Not_Orphanet_gene	56481	118682	2		Genes in OMIM without any phenotype
3	122971282	123827719	gnomAD-SV_v3_INV_chr3_cd191b14	856437	1.6e-05	2	0	3.17229	0	rare(AF<0.05)	3	123610049	123884332	ENSG00000065534	ENSG00000065534.20	ENST00000360304	ENST00000360304.8	ENSG00000065534.20	ENSG00000065534	NM_053025.4	protein_coding	MYLK	Megacystis-microcolon-intestinal hypoperistalsis syndrome 1, 249210 (3), Autosomal recessive; Aortic aneurysm, familial thoracic 7, 613780 (3), Autosomal dominant	Orphanet_gene	217670	274284	2		Genes in OMIM with at least one phenotype
3	125966595	125980784	gnomAD-SV_v3_INV_chr3_cfca8618	14189	0.001007	113	7	0.00179234	0.00011103	rare(AF<0.05)	3	125969178	125983454	ENSG00000114547	ENSG00000114547.10	ENST00000514116	ENST00000514116.6	ENSG00000114547.10	ENSG00000114547	NM_001308313.2	protein_coding	ROPN1B	NA	Not_Orphanet_gene	11606	14277	2		Genes not presented in OMIM
3	127817051	129001533	gnomAD-SV_v3_INV_chr3_970c4a20	1184482	8e-06	1	0	1.58614	0	rare(AF<0.05)	3	127689066	127822515	ENSG00000074416	ENSG00000074416.16	ENST00000265052	ENST00000265052.10	ENSG00000074416.16	ENSG00000074416	NM_007283.7	protein_coding	MGLL	No_OMIM_phenotype	Not_Orphanet_gene	5464	133450	2		Genes in OMIM without any phenotype
3	127817051	129001533	gnomAD-SV_v3_INV_chr3_970c4a20	1184482	8e-06	1	0	1.58614	0	rare(AF<0.05)	3	129001304	129040742	ENSG00000114654	ENSG00000114654.8	ENST00000683648	ENST00000683648.1	ENSG00000114654.8	ENSG00000114654	NM_001377500.1	protein_coding	EFCC1	NA	Not_Orphanet_gene	229	39439	2		Genes not presented in OMIM
3	128270148	128278319	gnomAD-SV_v3_INV_chr3_18c6d981	8171	8e-06	1	0	1.58614	0	rare(AF<0.05)	3	128153481	128408646	ENSG00000132394	ENSG00000132394.11	ENST00000254730	ENST00000254730.11	ENSG00000132394.11	ENSG00000132394	NM_021937.5	protein_coding	EEFSEC	No_OMIM_phenotype	Not_Orphanet_gene	8171	255166	3		Genes in OMIM without any phenotype
3	128942309	157921321	gnomAD-SV_v3_INV_chr3_75010dfb	28979012	8e-06	1	0	1.58617	0	rare(AF<0.05)	3	128909873	128994076	ENSG00000114656	ENSG00000114656.13	ENST00000645291	ENST00000645291.3	ENSG00000114656.13	ENSG00000114656	NM_001394090.1	protein_coding	CFAP92	NA	Not_Orphanet_gene	51767	84204	2		Genes not presented in OMIM
3	129132058	129133605	gnomAD-SV_v3_INV_chr3_f4f8aee5	1547	2.4e-05	3	0	4.75843	0	rare(AF<0.05)	3	129087575	129161036	ENSG00000261796	ENSG00000261796.1	ENST00000418265	ENST00000418265.1	ENSG00000261796.1	ENSG00000261796		protein_coding	ISY1-RAB43	NA	Not_Orphanet_gene	1547	73462	3		Genes not presented in OMIM
3	129132058	129133605	gnomAD-SV_v3_INV_chr3_f4f8aee5	1547	2.4e-05	3	0	4.75843	0	rare(AF<0.05)	3	129127415	129161063	ENSG00000240682	ENSG00000240682.10	ENST00000393295	ENST00000393295.8	ENSG00000240682.10	ENSG00000240682	NM_020701.4	protein_coding	ISY1	No_OMIM_phenotype	Not_Orphanet_gene	1547	33649	3		Genes in OMIM without any phenotype
3	129293591	129294267	gnomAD-SV_v3_INV_chr3_a4929e72	676	8e-06	1	0	1.58614	0	rare(AF<0.05)	3	129278870	129306186	ENSG00000183624	ENSG00000183624.14	ENST00000383463	ENST00000383463.9	ENSG00000183624.14	ENSG00000183624	NM_020187.3	protein_coding	HMCES	No_OMIM_phenotype	Not_Orphanet_gene	676	27317	3		Genes in OMIM without any phenotype
3	130347738	130347847	gnomAD-SV_v3_INV_chr3_1edcf8a8	109	5.6e-05	7	0	0.00011103	0	rare(AF<0.05)	3	130345672	130484846	ENSG00000172752	ENSG00000172752.16	ENST00000373157	ENST00000373157.9	ENSG00000172752.16	ENSG00000172752	NM_001278298.2	protein_coding	COL6A5	No_OMIM_phenotype	Not_Orphanet_gene	109	139175	3		Genes in OMIM without any phenotype
3	132574921	173694220	gnomAD-SV_v3_INV_chr3_db671a0b	41119299	8e-06	1	0	1.58614	0	rare(AF<0.05)	3	132558141	132659809	ENSG00000240303	ENSG00000240303.8	ENST00000264990	ENST00000264990.11	ENSG00000240303.8	ENSG00000240303	NM_032169.5	protein_coding	ACAD11	No_OMIM_phenotype	Not_Orphanet_gene	84888	101669	2		Genes in OMIM without any phenotype
3	132574921	173694220	gnomAD-SV_v3_INV_chr3_db671a0b	41119299	8e-06	1	0	1.58614	0	rare(AF<0.05)	3	173397744	174294372	ENSG00000169760	ENSG00000169760.18	ENST00000695368	ENST00000695368.1	ENSG00000169760.18	ENSG00000169760	NM_001365925.2	protein_coding	NLGN1	{Autism, susceptibility to, 20}, 618830 (3), Autosomal dominant	Not_Orphanet_gene	296476	896629	2		Genes in OMIM with at least one phenotype
3	139599739	139600663	gnomAD-SV_v3_INV_chr3_cfd84a9f	924	8e-06	1	0	1.58614	0	rare(AF<0.05)	3	139560191	139677972	ENSG00000163864	ENSG00000163864.18	ENST00000704800	ENST00000704800.1	ENSG00000163864.18	ENSG00000163864	NM_001401600.1	protein_coding	NMNAT3	No_OMIM_phenotype	Not_Orphanet_gene	924	117782	3		Genes in OMIM without any phenotype
3	156161757	180126398	gnomAD-SV_v3_INV_chr3_e85d970d	23964641	8e-06	1	0	1.58614	0	rare(AF<0.05)	3	156120578	156538605	ENSG00000169282	ENSG00000169282.19	ENST00000490337	ENST00000490337.6	ENSG00000169282.19	ENSG00000169282	NM_172160.3	protein_coding	KCNAB1	No_OMIM_phenotype	Not_Orphanet_gene	376848	418028	2		Genes in OMIM without any phenotype
3	157305528	157562146	gnomAD-SV_v3_INV_chr3_2d956d91	256618	8e-06	1	0	1.58614	0	rare(AF<0.05)	3	157259742	157503416	ENSG00000197415	ENSG00000197415.12	ENST00000362010	ENST00000362010.7	ENSG00000197415.12	ENSG00000197415	NM_001167912.2	protein_coding	VEPH1	No_OMIM_phenotype	Not_Orphanet_gene	197888	243675	2		Genes in OMIM without any phenotype
3	157455699	157494072	gnomAD-SV_v3_INV_chr3_67520935	38373	8e-06	1	0	1.58614	0	rare(AF<0.05)	3	157259742	157503416	ENSG00000197415	ENSG00000197415.12	ENST00000362010	ENST00000362010.7	ENSG00000197415.12	ENSG00000197415	NM_001167912.2	protein_coding	VEPH1	No_OMIM_phenotype	Not_Orphanet_gene	38373	243675	3		Genes in OMIM without any phenotype
3	159131563	159132542	gnomAD-SV_v3_INV_chr3_13752250	979	2.4e-05	3	0	4.75843	0	rare(AF<0.05)	3	159069264	159897358	ENSG00000283154	ENSG00000283154.4	ENST00000485419	ENST00000485419.7	ENSG00000283154.4	ENSG00000283154		protein_coding	IQCJ-SCHIP1	NA	Not_Orphanet_gene	979	828095	3		Genes not presented in OMIM
3	159131563	159132542	gnomAD-SV_v3_INV_chr3_13752250	979	2.4e-05	3	0	4.75843	0	rare(AF<0.05)	3	159069319	159263747	ENSG00000214216	ENSG00000214216.11	ENST00000397832	ENST00000397832.7	ENSG00000214216.11	ENSG00000214216	NM_001042706.3	protein_coding	IQCJ	No_OMIM_phenotype	Not_Orphanet_gene	979	194429	3		Genes in OMIM without any phenotype
3	159137787	159138381	gnomAD-SV_v3_INV_chr3_6dd1d58a	594	6.3e-05	8	0	0.000126891	0	rare(AF<0.05)	3	159069264	159897358	ENSG00000283154	ENSG00000283154.4	ENST00000485419	ENST00000485419.7	ENSG00000283154.4	ENSG00000283154		protein_coding	IQCJ-SCHIP1	NA	Not_Orphanet_gene	594	828095	3		Genes not presented in OMIM
3	159137787	159138381	gnomAD-SV_v3_INV_chr3_6dd1d58a	594	6.3e-05	8	0	0.000126891	0	rare(AF<0.05)	3	159069319	159263747	ENSG00000214216	ENSG00000214216.11	ENST00000397832	ENST00000397832.7	ENSG00000214216.11	ENSG00000214216	NM_001042706.3	protein_coding	IQCJ	No_OMIM_phenotype	Not_Orphanet_gene	594	194429	3		Genes in OMIM without any phenotype
3	163740251	167597983	gnomAD-SV_v3_INV_chr3_58dcccb5	3857732	8e-06	1	0	1.58614	0	rare(AF<0.05)	3	167478684	167653942	ENSG00000174776	ENSG00000174776.12	ENST00000682715	ENST00000682715.1	ENSG00000174776.12	ENSG00000174776	NM_001366157.1	protein_coding	WDR49	NA	Not_Orphanet_gene	119299	175259	2		Genes not presented in OMIM
3	167554812	167555176	gnomAD-SV_v3_INV_chr3_5f3a25cb	364	1.6e-05	2	0	3.17229	0	rare(AF<0.05)	3	167478684	167653942	ENSG00000174776	ENSG00000174776.12	ENST00000682715	ENST00000682715.1	ENSG00000174776.12	ENSG00000174776	NM_001366157.1	protein_coding	WDR49	NA	Not_Orphanet_gene	364	175259	3		Genes not presented in OMIM
3	169821268	170002423	gnomAD-SV_v3_INV_chr3_92036240	181155	3.2e-05	4	0	6.34457	0	rare(AF<0.05)	3	169812870	169837773	ENSG00000188306	ENSG00000188306.7	ENST00000340806	ENST00000340806.7	ENSG00000188306.7	ENSG00000188306	NM_001080460.3	protein_coding	LRRIQ4	NA	Not_Orphanet_gene	16505	24904	2		Genes not presented in OMIM
3	169841756	169842496	gnomAD-SV_v3_INV_chr3_9cf8cb91	740	4e-05	5	0	7.93072	0	rare(AF<0.05)	3	169839172	169869935	ENSG00000114248	ENSG00000114248.10	ENST00000316428	ENST00000316428.10	ENSG00000114248.10	ENSG00000114248	NM_024727.4	protein_coding	LRRC31	NA	Not_Orphanet_gene	740	30764	3		Genes not presented in OMIM
3	175244377	175589341	gnomAD-SV_v3_INV_chr3_c2fdc494	344964	8e-06	1	0	1.58614	0	rare(AF<0.05)	3	174859334	175810548	ENSG00000177694	ENSG00000177694.16	ENST00000454872	ENST00000454872.6	ENSG00000177694.16	ENSG00000177694	NM_207015.3	protein_coding	NAALADL2	No_OMIM_phenotype	Not_Orphanet_gene	344964	951215	3		Genes in OMIM without any phenotype
3	184379668	192292050	gnomAD-SV_v3_INV_chr3_be1ea1a3	7912382	1.6e-05	0	1	0	1.58614	rare(AF<0.05)	3	192139390	192727541	ENSG00000114279	ENSG00000114279.15	ENST00000445105	ENST00000445105.7	ENSG00000114279.15	ENSG00000114279	NM_004113.6	protein_coding	FGF12	Developmental and epileptic encephalopathy 47, 617166 (3), Autosomal dominant	Orphanet_gene	152660	588152	2		Genes in OMIM with at least one phenotype
3	190075870	190087102	gnomAD-SV_v3_INV_chr3_f14818e0	11232	8e-06	1	0	1.58614	0	rare(AF<0.05)	3	189956728	190120897	ENSG00000090530	ENSG00000090530.10	ENST00000319332	ENST00000319332.10	ENSG00000090530.10	ENSG00000090530	NM_018192.4	protein_coding	P3H2	Myopia, high, with cataract and vitreoretinal degeneration, 614292 (3), Autosomal recessive	Orphanet_gene	11232	164170	3		Genes in OMIM with at least one phenotype
3	190306155	190306355	gnomAD-SV_v3_INV_chr3_0189a397	200	8e-06	1	0	1.58614	0	rare(AF<0.05)	3	190305707	190322446	ENSG00000163347	ENSG00000163347.6	ENST00000295522	ENST00000295522.4	ENSG00000163347.6	ENSG00000163347	NM_021101.5	protein_coding	CLDN1	Ichthyosis, leukocyte vacuoles, alopecia, and sclerosing cholangitis, 607626 (3), Autosomal recessive	Orphanet_gene	200	16740	3		Genes in OMIM with at least one phenotype
3	190650560	190655299	gnomAD-SV_v3_INV_chr3_6c737ee0	4739	8e-06	1	0	1.58614	0	rare(AF<0.05)	3	190514085	190651514	ENSG00000196083	ENSG00000196083.11	ENST00000447382	ENST00000447382.6	ENSG00000196083.11	ENSG00000196083	NM_002182.4	protein_coding	IL1RAP	No_OMIM_phenotype	Not_Orphanet_gene	954	137430	2		Genes in OMIM without any phenotype
3	191690794	192374113	gnomAD-SV_v3_INV_chr3_4e233883	683319	8e-06	1	0	1.58614	0	rare(AF<0.05)	3	192139390	192727541	ENSG00000114279	ENSG00000114279.15	ENST00000445105	ENST00000445105.7	ENSG00000114279.15	ENSG00000114279	NM_004113.6	protein_coding	FGF12	Developmental and epileptic encephalopathy 47, 617166 (3), Autosomal dominant	Orphanet_gene	234723	588152	2		Genes in OMIM with at least one phenotype
3	194641647	194955002	gnomAD-SV_v3_INV_chr3_a55d1894	313355	1.6e-05	0	1	0	1.58614	rare(AF<0.05)	3	194640791	194672191	ENSG00000041802	ENSG00000041802.11	ENST00000265245	ENST00000265245.10	ENSG00000041802.11	ENSG00000041802	NM_018385.3	protein_coding	LSG1	No_OMIM_phenotype	Not_Orphanet_gene	30544	31401	2		Genes in OMIM without any phenotype
4	5609262	5759376	gnomAD-SV_v3_INV_chr4_46c6281b	150114	8e-06	1	0	1.58614	0	rare(AF<0.05)	4	5562439	5708559	ENSG00000173040	ENSG00000173040.13	ENST00000344408	ENST00000344408.10	ENSG00000173040.13	ENSG00000173040	NM_147127.5	protein_coding	EVC2	Ellis-van Creveld syndrome, 225500 (3), Autosomal recessive; Weyers acrofacial dysostosis, 193530 (3), Autosomal dominant	Orphanet_gene	99297	146121	2		Genes in OMIM with at least one phenotype
4	5609262	5759376	gnomAD-SV_v3_INV_chr4_46c6281b	150114	8e-06	1	0	1.58614	0	rare(AF<0.05)	4	5711201	5814305	ENSG00000072840	ENSG00000072840.13	ENST00000264956	ENST00000264956.11	ENSG00000072840.13	ENSG00000072840	NM_153717.3	protein_coding	EVC	Ellis-van Creveld syndrome, 225500 (3), Autosomal recessive; ?Weyers acrofacial dysostosis, 193530 (3), Autosomal dominant	Orphanet_gene	48175	103105	2		Genes in OMIM with at least one phenotype
4	8005263	8005987	gnomAD-SV_v3_INV_chr4_a7c013bb	724	8e-06	1	0	1.58614	0	rare(AF<0.05)	4	7965327	8158813	ENSG00000163995	ENSG00000163995.22	ENST00000447017	ENST00000447017.7	ENSG00000163995.22	ENSG00000163995	NM_001130083.2	protein_coding	ABLIM2	No_OMIM_phenotype	Not_Orphanet_gene	724	193487	3		Genes in OMIM without any phenotype
4	8209718	8212805	gnomAD-SV_v3_INV_chr4_81e972b7	3087	1.6e-05	2	0	3.17229	0	rare(AF<0.05)	4	8199290	8241103	ENSG00000125089	ENSG00000125089.18	ENST00000245105	ENST00000245105.8	ENSG00000125089.18	ENSG00000125089	NM_018986.5	protein_coding	SH3TC1	NA	Not_Orphanet_gene	3087	41814	3		Genes not presented in OMIM
4	8400924	10237378	gnomAD-SV_v3_INV_chr4_13cd0621	1836454	8e-06	1	0	1.58614	0	rare(AF<0.05)	4	8366282	8440723	ENSG00000087008	ENSG00000087008.16	ENST00000356406	ENST00000356406.10	ENSG00000087008.16	ENSG00000087008	NM_003501.3	protein_coding	ACOX3	No_OMIM_phenotype	Not_Orphanet_gene	39799	74442	2		Genes in OMIM without any phenotype
4	16790207	16802637	gnomAD-SV_v3_INV_chr4_fcab450e	12430	1.6e-05	2	0	3.17229	0	rare(AF<0.05)	4	16501541	16898645	ENSG00000169744	ENSG00000169744.13	ENST00000304523	ENST00000304523.10	ENSG00000169744.13	ENSG00000169744	NM_001290.5	protein_coding	LDB2	No_OMIM_phenotype	Not_Orphanet_gene	12430	397105	3		Genes in OMIM without any phenotype
4	21361297	21363340	gnomAD-SV_v3_INV_chr4_743f71b4	2043	1.6e-05	2	0	3.17229	0	rare(AF<0.05)	4	20728606	21948772	ENSG00000185774	ENSG00000185774.17	ENST00000382152	ENST00000382152.7	ENSG00000185774.17	ENSG00000185774	NM_025221.6	protein_coding	KCNIP4	No_OMIM_phenotype	Not_Orphanet_gene	2043	1220167	3		Genes in OMIM without any phenotype
4	26484997	26485813	gnomAD-SV_v3_INV_chr4_3ebb6782	816	8e-06	1	0	1.58614	0	rare(AF<0.05)	4	26481396	26490484	ENSG00000163394	ENSG00000163394.6	ENST00000295589	ENST00000295589.4	ENSG00000163394.6	ENSG00000163394	NM_000730.3	protein_coding	CCKAR	No_OMIM_phenotype	Not_Orphanet_gene	816	9089	3		Genes in OMIM without any phenotype
4	36295730	36296753	gnomAD-SV_v3_INV_chr4_412077d4	1023	8e-06	1	0	1.58614	0	rare(AF<0.05)	4	36281616	36347511	ENSG00000197057	ENSG00000197057.10	ENST00000639862	ENST00000639862.2	ENSG00000197057.10	ENSG00000197057	NM_001170700.3	protein_coding	DTHD1	No_OMIM_phenotype	Not_Orphanet_gene	1023	65896	3		Genes in OMIM without any phenotype
4	42117983	42118233	gnomAD-SV_v3_INV_chr4_fc660e62	250	0.000151	17	1	0.000269644	1.58614	rare(AF<0.05)	4	42110853	42152655	ENSG00000188848	ENSG00000188848.17	ENST00000502486	ENST00000502486.6	ENSG00000188848.17	ENSG00000188848	NM_207406.4	protein_coding	BEND4	NA	Not_Orphanet_gene	250	41803	3		Genes not presented in OMIM
4	42486875	42711999	gnomAD-SV_v3_INV_chr4_8b908897	225124	8e-06	1	0	1.58614	0	rare(AF<0.05)	4	42408373	42657105	ENSG00000124406	ENSG00000124406.17	ENST00000381668	ENST00000381668.9	ENSG00000124406.17	ENSG00000124406	NM_006095.2	protein_coding	ATP8A1	No_OMIM_phenotype	Not_Orphanet_gene	170230	248733	2		Genes in OMIM without any phenotype
4	43008707	43015506	gnomAD-SV_v3_INV_chr4_1457a065	6799	2.4e-05	3	0	4.75843	0	rare(AF<0.05)	4	42892713	43030658	ENSG00000215203	ENSG00000215203.3	ENST00000399770	ENST00000399770.3	ENSG00000215203.3	ENSG00000215203	NM_001080476.3	protein_coding	GRXCR1	Deafness, autosomal recessive 25, 613285 (3), Autosomal recessive	Orphanet_gene	6799	137946	3		Genes in OMIM with at least one phenotype
4	46295788	46303209	gnomAD-SV_v3_INV_chr4_7a526fc7	7421	8e-06	1	0	1.58614	0	rare(AF<0.05)	4	46243548	46390128	ENSG00000151834	ENSG00000151834.16	ENST00000381620	ENST00000381620.9	ENSG00000151834.16	ENSG00000151834	NM_000807.4	protein_coding	GABRA2	Developmental and epileptic encephalopathy 78, 618557 (3), Autosomal dominant; {Alcohol dependence, susceptibility to}, 103780 (3), Multifactorial	Orphanet_gene	7421	146581	3		Genes in OMIM with at least one phenotype
4	47041701	47049701	gnomAD-SV_v3_INV_chr4_122f32c6	8000	2.4e-05	3	0	4.75843	0	rare(AF<0.05)	4	47031567	47426447	ENSG00000163288	ENSG00000163288.14	ENST00000295454	ENST00000295454.8	ENSG00000163288.14	ENSG00000163288	NM_000812.4	protein_coding	GABRB1	Developmental and epileptic encephalopathy 45, 617153 (3), Autosomal dominant	Not_Orphanet_gene	8000	394881	3		Genes in OMIM with at least one phenotype
4	47133853	47150597	gnomAD-SV_v3_INV_chr4_fd3280ef	16744	8e-06	1	0	1.58614	0	rare(AF<0.05)	4	47031567	47426447	ENSG00000163288	ENSG00000163288.14	ENST00000295454	ENST00000295454.8	ENSG00000163288.14	ENSG00000163288	NM_000812.4	protein_coding	GABRB1	Developmental and epileptic encephalopathy 45, 617153 (3), Autosomal dominant	Not_Orphanet_gene	16744	394881	3		Genes in OMIM with at least one phenotype
4	47361483	47364695	gnomAD-SV_v3_INV_chr4_72103883	3212	1.6e-05	2	0	3.17229	0	rare(AF<0.05)	4	47031567	47426447	ENSG00000163288	ENSG00000163288.14	ENST00000295454	ENST00000295454.8	ENSG00000163288.14	ENSG00000163288	NM_000812.4	protein_coding	GABRB1	Developmental and epileptic encephalopathy 45, 617153 (3), Autosomal dominant	Not_Orphanet_gene	3212	394881	3		Genes in OMIM with at least one phenotype
4	47613698	47617565	gnomAD-SV_v3_INV_chr4_f4af9a33	3867	8e-06	1	0	1.58614	0	rare(AF<0.05)	4	47594001	47838067	ENSG00000145244	ENSG00000145244.12	ENST00000273857	ENST00000273857.9	ENSG00000145244.12	ENSG00000145244	NM_006587.4	protein_coding	CORIN	?Cardiomyopathy, familial hypertrophic, 30, atrial, 620734 (3), Autosomal recessive; Preeclampsia/eclampsia 5, 614595 (3)	Orphanet_gene	3867	244067	3		Genes in OMIM with at least one phenotype
4	61830922	61832257	gnomAD-SV_v3_INV_chr4_fb8863ae	1335	8e-06	1	0	1.58614	0	rare(AF<0.05)	4	61200326	62078335	ENSG00000150471	ENSG00000150471.17	ENST00000683033	ENST00000683033.1	ENSG00000150471.17	ENSG00000150471	NM_001387552.1	protein_coding	ADGRL3	No_OMIM_phenotype	Not_Orphanet_gene	1335	878010	3		Genes in OMIM without any phenotype
4	69757845	69781997	gnomAD-SV_v3_INV_chr4_5016de56	24152	1.6e-05	0	1	0	1.58614	rare(AF<0.05)	4	69721167	69760620	ENSG00000173597	ENSG00000173597.9	ENST00000310613	ENST00000310613.8	ENSG00000173597.9	ENSG00000173597	NM_014465.4	protein_coding	SULT1B1	No_OMIM_phenotype	Not_Orphanet_gene	2775	39454	2		Genes in OMIM without any phenotype
4	70592713	70592774	gnomAD-SV_v3_INV_chr4_ccb10646	61	0.000135	17	0	0.000269644	0	rare(AF<0.05)	4	70592256	70607288	ENSG00000178522	ENSG00000178522.15	ENST00000322937	ENST00000322937.10	ENSG00000178522.15	ENSG00000178522	NM_016519.6	protein_coding	AMBN	Amelogenesis imperfecta, type IF, 616270 (3), Autosomal recessive	Orphanet_gene	61	15033	3		Genes in OMIM with at least one phenotype
4	70836644	70903260	gnomAD-SV_v3_INV_chr4_93353e5f	66616	8e-06	1	0	1.58614	0	rare(AF<0.05)	4	70815783	70839890	ENSG00000132463	ENSG00000132463.15	ENST00000254799	ENST00000254799.11	ENSG00000132463.15	ENSG00000132463	NM_002092.4	protein_coding	GRSF1	No_OMIM_phenotype	Not_Orphanet_gene	3246	24108	2		Genes in OMIM without any phenotype
4	70836644	70903260	gnomAD-SV_v3_INV_chr4_93353e5f	66616	8e-06	1	0	1.58614	0	rare(AF<0.05)	4	70902369	70988168	ENSG00000173542	ENSG00000173542.9	ENST00000309395	ENST00000309395.7	ENSG00000173542.9	ENSG00000173542	NM_173468.4	protein_coding	MOB1B	No_OMIM_phenotype	Not_Orphanet_gene	891	85800	2		Genes in OMIM without any phenotype
4	73455262	76320445	gnomAD-SV_v3_INV_chr4_a612d2ce	2865183	8e-06	1	0	1.58614	0	rare(AF<0.05)	4	73436221	73456174	ENSG00000081051	ENSG00000081051.8	ENST00000395792	ENST00000395792.7	ENSG00000081051.8	ENSG00000081051	NM_001134.3	protein_coding	AFP	[Hereditary persistence of alpha-fetoprotein], 615970 (3), Autosomal dominant; Alpha-fetoprotein deficiency, 615969 (3), Autosomal recessive	Orphanet_gene	912	19954	2		Genes in OMIM with at least one phenotype
4	73455262	76320445	gnomAD-SV_v3_INV_chr4_a612d2ce	2865183	8e-06	1	0	1.58614	0	rare(AF<0.05)	4	76313039	76421141	ENSG00000163749	ENSG00000163749.18	ENST00000682701	ENST00000682701.1	ENSG00000163749.18	ENSG00000163749	NM_001394954.1	protein_coding	CCDC158	NA	Not_Orphanet_gene	7406	108103	2		Genes not presented in OMIM
4	74160096	84998626	gnomAD-SV_v3_INV_chr4_64e055ec	10838530	8e-06	1	0	1.58619	0	rare(AF<0.05)	4	74158118	74303099	ENSG00000163738	ENSG00000163738.19	ENST00000325278	ENST00000325278.7	ENSG00000163738.19	ENSG00000163738	NM_001144978.3	protein_coding	MTHFD2L	No_OMIM_phenotype	Not_Orphanet_gene	143003	144982	2		Genes in OMIM without any phenotype
4	80685194	80685751	gnomAD-SV_v3_INV_chr4_46274cf8	557	8e-06	1	0	1.58614	0	rare(AF<0.05)	4	80335730	80963750	ENSG00000197826	ENSG00000197826.13	ENST00000358105	ENST00000358105.8	ENSG00000197826.13	ENSG00000197826	NM_152770.3	protein_coding	CFAP299	NA	Not_Orphanet_gene	557	628021	3		Genes not presented in OMIM
4	85754892	85780973	gnomAD-SV_v3_INV_chr4_60e49b86	26081	8e-06	1	0	1.58614	0	rare(AF<0.05)	4	85475150	86002666	ENSG00000138639	ENSG00000138639.18	ENST00000395184	ENST00000395184.6	ENSG00000138639.18	ENSG00000138639	NM_001025616.3	protein_coding	ARHGAP24	No_OMIM_phenotype	Orphanet_gene	26081	527517	3		Genes in OMIM without any phenotype
4	85939379	86458072	gnomAD-SV_v3_INV_chr4_6eb18c31	518693	1.6e-05	2	0	3.17229	0	rare(AF<0.05)	4	85475150	86002666	ENSG00000138639	ENSG00000138639.18	ENST00000395184	ENST00000395184.6	ENSG00000138639.18	ENSG00000138639	NM_001025616.3	protein_coding	ARHGAP24	No_OMIM_phenotype	Orphanet_gene	63287	527517	2		Genes in OMIM without any phenotype
4	86694351	88137913	gnomAD-SV_v3_INV_chr4_38448b4f	1443562	8e-06	1	0	1.58614	0	rare(AF<0.05)	4	86594315	86815161	ENSG00000163629	ENSG00000163629.13	ENST00000411767	ENST00000411767.7	ENSG00000163629.13	ENSG00000163629	NM_080683.3	protein_coding	PTPN13	No_OMIM_phenotype	Not_Orphanet_gene	120810	220847	2		Genes in OMIM without any phenotype
4	86694351	88137913	gnomAD-SV_v3_INV_chr4_38448b4f	1443562	8e-06	1	0	1.58614	0	rare(AF<0.05)	4	88090269	88158639	ENSG00000118777	ENSG00000118777.12	ENST00000237612	ENST00000237612.8	ENSG00000118777.12	ENSG00000118777	NM_004827.3	protein_coding	ABCG2	[Junior blood group system], 614490 (3); [Uric acid concentration, serum, QTL1], 138900 (3), ?Autosomal dominant	Not_Orphanet_gene	47644	68371	2		Genes in OMIM with at least one phenotype
4	90909302	90910033	gnomAD-SV_v3_INV_chr4_14ac0cf2	731	8e-06	1	0	1.58614	0	rare(AF<0.05)	4	90127394	91605295	ENSG00000184305	ENSG00000184305.16	ENST00000509176	ENST00000509176.6	ENSG00000184305.16	ENSG00000184305	NM_001145065.2	protein_coding	CCSER1	No_OMIM_phenotype	Not_Orphanet_gene	731	1477902	3		Genes in OMIM without any phenotype
4	99500079	99519545	gnomAD-SV_v3_INV_chr4_a000c19d	19466	8e-06	1	0	1.58614	0	rare(AF<0.05)	4	99511021	99542303	ENSG00000138813	ENSG00000138813.10	ENST00000326581	ENST00000326581.9	ENSG00000138813.10	ENSG00000138813	NM_032149.3	protein_coding	C4orf17	NA	Not_Orphanet_gene	8524	31283	2		Genes not presented in OMIM
4	101953371	102150189	gnomAD-SV_v3_INV_chr4_001b9484	196818	8e-06	1	0	1.58614	0	rare(AF<0.05)	4	101790730	102074812	ENSG00000153064	ENSG00000153064.12	ENST00000322953	ENST00000322953.9	ENSG00000153064.12	ENSG00000153064	NM_017935.5	protein_coding	BANK1	No_OMIM_phenotype	Orphanet_gene	121441	284083	2		Genes in OMIM without any phenotype
4	102731892	102749552	gnomAD-SV_v3_INV_chr4_2ce9b799	17660	8e-06	1	0	1.58614	0	rare(AF<0.05)	4	102630770	102760968	ENSG00000109323	ENSG00000109323.11	ENST00000647097	ENST00000647097.2	ENSG00000109323.11	ENSG00000109323	NM_005908.4	protein_coding	MANBA	Mannosidosis, beta, 248510 (3), Autosomal recessive	Orphanet_gene	17660	130199	3		Genes in OMIM with at least one phenotype
4	104812097	105709685	gnomAD-SV_v3_INV_chr4_8e84c111	897588	8e-06	1	0	1.58614	0	rare(AF<0.05)	4	105708784	105847725	ENSG00000138780	ENSG00000138780.15	ENST00000515279	ENST00000515279.6	ENSG00000138780.15	ENSG00000138780	NM_001370181.1	protein_coding	GSTCD	No_OMIM_phenotype	Not_Orphanet_gene	901	138942	2		Genes in OMIM without any phenotype
4	107889556	107891189	gnomAD-SV_v3_INV_chr4_f5db5995	1633	2.4e-05	3	0	4.75843	0	rare(AF<0.05)	4	107824932	107915047	ENSG00000164023	ENSG00000164023.15	ENST00000690982	ENST00000690982.1	ENSG00000164023.15	ENSG00000164023	NM_001375905.1	protein_coding	SGMS2	Calvarial doughnut lesions with bone fragility with or without spondylometaphyseal dysplasia, 126550 (3), Autosomal dominant	Not_Orphanet_gene	1633	90116	3		Genes in OMIM with at least one phenotype
4	108334279	148008556	gnomAD-SV_v3_INV_chr4_a1690d0a	39674277	8e-06	1	0	1.58614	0	rare(AF<0.05)	4	147732088	148072776	ENSG00000071205	ENSG00000071205.12	ENST00000336498	ENST00000336498.8	ENSG00000071205.12	ENSG00000071205	NM_024605.4	protein_coding	ARHGAP10	No_OMIM_phenotype	Not_Orphanet_gene	276468	340689	2		Genes in OMIM without any phenotype
4	109014414	141571440	gnomAD-SV_v3_INV_chr4_7d991b47	32557026	8e-06	1	0	1.58614	0	rare(AF<0.05)	4	108808725	109302658	ENSG00000188517	ENSG00000188517.17	ENST00000399132	ENST00000399132.6	ENSG00000188517.17	ENSG00000188517	NM_198721.4	protein_coding	COL25A1	Fibrosis of extraocular muscles, congenital, 5, 616219 (3), Autosomal recessive	Orphanet_gene	288244	493934	2		Genes in OMIM with at least one phenotype
4	109214006	109215739	gnomAD-SV_v3_INV_chr4_498793db	1733	8e-06	1	0	1.58614	0	rare(AF<0.05)	4	108808725	109302658	ENSG00000188517	ENSG00000188517.17	ENST00000399132	ENST00000399132.6	ENSG00000188517.17	ENSG00000188517	NM_198721.4	protein_coding	COL25A1	Fibrosis of extraocular muscles, congenital, 5, 616219 (3), Autosomal recessive	Orphanet_gene	1733	493934	3		Genes in OMIM with at least one phenotype
4	118255466	118255547	gnomAD-SV_v3_INV_chr4_c6196c4c	81	0.000135	17	0	0.000269644	0	rare(AF<0.05)	4	118034486	118258634	ENSG00000164100	ENSG00000164100.9	ENST00000296499	ENST00000296499.6	ENSG00000164100.9	ENSG00000164100	NM_004784.3	protein_coding	NDST3	No_OMIM_phenotype	Not_Orphanet_gene	81	224149	3		Genes in OMIM without any phenotype
4	137020564	142316752	gnomAD-SV_v3_INV_chr4_0e1c2f22	5296188	8e-06	1	0	1.58614	0	rare(AF<0.05)	4	142023160	142846301	ENSG00000109452	ENSG00000109452.13	ENST00000262992	ENST00000262992.9	ENSG00000109452.13	ENSG00000109452	NM_001101669.3	protein_coding	INPP4B	No_OMIM_phenotype	Not_Orphanet_gene	293592	823142	2		Genes in OMIM without any phenotype
4	140114786	140115668	gnomAD-SV_v3_INV_chr4_93b2c942	882	2.4e-05	1	1	1.58614	1.58614	rare(AF<0.05)	4	139716753	140154184	ENSG00000196782	ENSG00000196782.13	ENST00000509479	ENST00000509479.6	ENSG00000196782.13	ENSG00000196782	NM_018717.5	protein_coding	MAML3	No_OMIM_phenotype	Not_Orphanet_gene	882	437432	3		Genes in OMIM without any phenotype
4	140954225	140965480	gnomAD-SV_v3_INV_chr4_630dca59	11255	2.4e-05	1	1	1.58614	1.58614	rare(AF<0.05)	4	140859807	141133469	ENSG00000170153	ENSG00000170153.11	ENST00000515673	ENST00000515673.7	ENSG00000170153.11	ENSG00000170153	NM_020724.2	protein_coding	RNF150	NA	Not_Orphanet_gene	11255	273663	3		Genes not presented in OMIM
4	143692809	143693600	gnomAD-SV_v3_INV_chr4_80fff5a7	791	1.6e-05	2	0	3.17229	0	rare(AF<0.05)	4	143577302	143700675	ENSG00000183090	ENSG00000183090.5	ENST00000329798	ENST00000329798.5	ENSG00000183090.5	ENSG00000183090	NM_001168235.2	protein_coding	FREM3	No_OMIM_phenotype	Not_Orphanet_gene	791	123374	3		Genes in OMIM without any phenotype
4	150627210	150629477	gnomAD-SV_v3_INV_chr4_cfe2ecd0	2267	1.6e-05	2	0	3.17229	0	rare(AF<0.05)	4	150264435	151015284	ENSG00000198589	ENSG00000198589.15	ENST00000651943	ENST00000651943.2	ENSG00000198589.15	ENSG00000198589	NM_001364905.1	protein_coding	LRBA	Immunodeficiency, common variable, 8, with autoimmunity, 614700 (3), Autosomal recessive	Orphanet_gene	2267	750850	3		Genes in OMIM with at least one phenotype
4	151269541	154434055	gnomAD-SV_v3_INV_chr4_798985d0	3164514	8e-06	1	0	1.58614	0	rare(AF<0.05)	4	151120281	151325605	ENSG00000109686	ENSG00000109686.20	ENST00000604030	ENST00000604030.7	ENSG00000109686.20	ENSG00000109686	NM_001378122.1	protein_coding	SH3D19	No_OMIM_phenotype	Not_Orphanet_gene	56064	205325	2		Genes in OMIM without any phenotype
4	151269541	154434055	gnomAD-SV_v3_INV_chr4_798985d0	3164514	8e-06	1	0	1.58614	0	rare(AF<0.05)	4	154231742	154491799	ENSG00000197410	ENSG00000197410.14	ENST00000357232	ENST00000357232.10	ENSG00000197410.14	ENSG00000197410	NM_001358235.2	protein_coding	DCHS2	No_OMIM_phenotype	Not_Orphanet_gene	202313	260058	2		Genes in OMIM without any phenotype
4	151400424	151437405	gnomAD-SV_v3_INV_chr4_e3dee06e	36981	1.6e-05	2	0	3.17229	0	rare(AF<0.05)	4	151409176	151670503	ENSG00000164142	ENSG00000164142.16	ENST00000435205	ENST00000435205.6	ENSG00000164142.16	ENSG00000164142	NM_001109977.3	protein_coding	FHIP1A	NA	Not_Orphanet_gene	28229	261328	2		Genes not presented in OMIM
4	151570859	151616894	gnomAD-SV_v3_INV_chr4_0a847855	46035	8e-06	1	0	1.58614	0	rare(AF<0.05)	4	151409176	151670503	ENSG00000164142	ENSG00000164142.16	ENST00000435205	ENST00000435205.6	ENSG00000164142.16	ENSG00000164142	NM_001109977.3	protein_coding	FHIP1A	NA	Not_Orphanet_gene	46035	261328	3		Genes not presented in OMIM
4	158116439	168149538	gnomAD-SV_v3_INV_chr4_50124bc8	10033099	8e-06	1	0	1.58614	0	rare(AF<0.05)	4	168092537	168187736	ENSG00000109511	ENSG00000109511.12	ENST00000359299	ENST00000359299.8	ENSG00000109511.12	ENSG00000109511	NM_007193.5	protein_coding	ANXA10	No_OMIM_phenotype	Not_Orphanet_gene	57001	95200	2		Genes in OMIM without any phenotype
4	165354863	165410031	gnomAD-SV_v3_INV_chr4_f0a683cb	55168	8e-06	1	0	1.58614	0	rare(AF<0.05)	4	165379008	165498547	ENSG00000109472	ENSG00000109472.14	ENST00000402744	ENST00000402744.9	ENSG00000109472.14	ENSG00000109472	NM_001873.4	protein_coding	CPE	BDV syndrome, 619326 (3), Autosomal recessive	Orphanet_gene	31023	119540	2		Genes in OMIM with at least one phenotype
4	182690639	182693344	gnomAD-SV_v3_INV_chr4_1d7965b6	2705	8e-06	1	0	1.58614	0	rare(AF<0.05)	4	182243402	182803024	ENSG00000218336	ENSG00000218336.9	ENST00000511685	ENST00000511685.6	ENSG00000218336.9	ENSG00000218336	NM_001080477.4	protein_coding	TENM3	Microphthalmia, syndromic 15, 615145 (3), Autosomal recessive; ?Microphthalmia, isolated, with coloboma 9, 615145 (3), Autosomal recessive	Orphanet_gene	2705	559623	3		Genes in OMIM with at least one phenotype
4	184595626	184667545	gnomAD-SV_v3_INV_chr4_dbdccd86	71919	5.6e-05	5	1	7.93072	1.58614	rare(AF<0.05)	4	184649738	184694952	ENSG00000164306	ENSG00000164306.11	ENST00000314970	ENST00000314970.11	ENSG00000164306.11	ENSG00000164306	NM_152683.4	protein_coding	PRIMPOL	Myopia 22, autosomal dominant, 615420 (3), Autosomal dominant	Not_Orphanet_gene	17807	45215	2		Genes in OMIM with at least one phenotype
5	455827	956344	gnomAD-SV_v3_INV_chr5_3f0a238d	500517	2.4e-05	3	0	4.75843	0	rare(AF<0.05)	5	443176	467290	ENSG00000180104	ENSG00000180104.16	ENST00000512944	ENST00000512944.6	ENSG00000180104.16	ENSG00000180104	NM_007277.5	protein_coding	EXOC3	No_OMIM_phenotype	Not_Orphanet_gene	11463	24115	2		Genes in OMIM without any phenotype
5	3768484	26918305	gnomAD-SV_v3_INV_chr5_03db89e5	23149821	8e-06	1	0	1.58614	0	rare(AF<0.05)	5	26880597	27038586	ENSG00000113100	ENSG00000113100.10	ENST00000231021	ENST00000231021.9	ENSG00000113100.10	ENSG00000113100	NM_016279.4	protein_coding	CDH9	No_OMIM_phenotype	Not_Orphanet_gene	37708	157990	2		Genes in OMIM without any phenotype
5	6726260	6726389	gnomAD-SV_v3_INV_chr5_b9ca80d6	129	4.8e-05	6	0	9.51686	0	rare(AF<0.05)	5	6713432	6757044	ENSG00000112941	ENSG00000112941.14	ENST00000230859	ENST00000230859.8	ENSG00000112941.14	ENSG00000112941	NM_006999.6	protein_coding	TENT4A	No_OMIM_phenotype	Not_Orphanet_gene	129	43613	3		Genes in OMIM without any phenotype
5	11359786	11360417	gnomAD-SV_v3_INV_chr5_5490f92d	631	8e-06	1	0	1.58614	0	rare(AF<0.05)	5	10971836	11904446	ENSG00000169862	ENSG00000169862.21	ENST00000304623	ENST00000304623.13	ENSG00000169862.21	ENSG00000169862	NM_001332.4	protein_coding	CTNND2	No_OMIM_phenotype	Orphanet_gene	631	932611	3		Genes in OMIM without any phenotype
5	11653721	11670735	gnomAD-SV_v3_INV_chr5_e193e733	17014	1.6e-05	2	0	3.17229	0	rare(AF<0.05)	5	10971836	11904446	ENSG00000169862	ENSG00000169862.21	ENST00000304623	ENST00000304623.13	ENSG00000169862.21	ENSG00000169862	NM_001332.4	protein_coding	CTNND2	No_OMIM_phenotype	Orphanet_gene	17014	932611	3		Genes in OMIM without any phenotype
5	12599103	19642737	gnomAD-SV_v3_INV_chr5_2e5f9099	7043634	8e-06	1	0	1.58614	0	rare(AF<0.05)	5	19471296	19988200	ENSG00000145526	ENSG00000145526.12	ENST00000382275	ENST00000382275.6	ENSG00000145526.12	ENSG00000145526	NM_004934.5	protein_coding	CDH18	No_OMIM_phenotype	Not_Orphanet_gene	171441	516905	2		Genes in OMIM without any phenotype
5	13847177	13848911	gnomAD-SV_v3_INV_chr5_0adb2342	1734	1.6e-05	2	0	3.17229	0	rare(AF<0.05)	5	13690328	13944688	ENSG00000039139	ENSG00000039139.11	ENST00000265104	ENST00000265104.5	ENSG00000039139.11	ENSG00000039139	NM_001369.3	protein_coding	DNAH5	Ciliary dyskinesia, primary, 3, with or without situs inversus, 608644 (3), Autosomal recessive	Orphanet_gene	1734	254361	3		Genes in OMIM with at least one phenotype
5	15865189	31429854	gnomAD-SV_v3_INV_chr5_556edae4	15564665	8e-06	1	0	1.58617	0	rare(AF<0.05)	5	15500180	15939793	ENSG00000183580	ENSG00000183580.10	ENST00000504595	ENST00000504595.2	ENSG00000183580.10	ENSG00000183580	NM_012304.5	protein_coding	FBXL7	No_OMIM_phenotype	Not_Orphanet_gene	74604	439614	2		Genes in OMIM without any phenotype
5	15865189	31429854	gnomAD-SV_v3_INV_chr5_556edae4	15564665	8e-06	1	0	1.58617	0	rare(AF<0.05)	5	31400494	31532093	ENSG00000113360	ENSG00000113360.17	ENST00000344624	ENST00000344624.8	ENSG00000113360.17	ENSG00000113360	NM_001382508.1	protein_coding	DROSHA	No_OMIM_phenotype	Not_Orphanet_gene	29360	131600	2		Genes in OMIM without any phenotype
5	16125664	16126048	gnomAD-SV_v3_INV_chr5_94952809	384	8e-06	1	0	1.58614	0	rare(AF<0.05)	5	16067139	16179791	ENSG00000183654	ENSG00000183654.9	ENST00000332432	ENST00000332432.9	ENSG00000183654.9	ENSG00000183654	NM_001102562.3	protein_coding	MARCHF11	No_OMIM_phenotype	Not_Orphanet_gene	384	112653	3		Genes in OMIM without any phenotype
5	21970197	36002550	gnomAD-SV_v3_INV_chr5_7f56ff59	14032353	8e-06	1	0	1.58614	0	rare(AF<0.05)	5	21750673	22853344	ENSG00000154162	ENSG00000154162.15	ENST00000382254	ENST00000382254.6	ENSG00000154162.15	ENSG00000154162	NM_004061.5	protein_coding	CDH12	No_OMIM_phenotype	Not_Orphanet_gene	883147	1102672	2		Genes in OMIM without any phenotype
5	22355115	22681251	gnomAD-SV_v3_INV_chr5_efaf41ab	326136	8e-06	1	0	1.58614	0	rare(AF<0.05)	5	21750673	22853344	ENSG00000154162	ENSG00000154162.15	ENST00000382254	ENST00000382254.6	ENSG00000154162.15	ENSG00000154162	NM_004061.5	protein_coding	CDH12	No_OMIM_phenotype	Not_Orphanet_gene	326136	1102672	3		Genes in OMIM without any phenotype
5	26078942	39348899	gnomAD-SV_v3_INV_chr5_40dda7f2	13269957	8e-06	1	0	1.58614	0	rare(AF<0.05)	5	39284140	39364495	ENSG00000113600	ENSG00000113600.12	ENST00000263408	ENST00000263408.5	ENSG00000113600.12	ENSG00000113600	NM_001737.5	protein_coding	C9	C9 deficiency, 613825 (3); {Macular degeneration, age-related, 15, susceptibility to}, 615591 (3), Autosomal dominant	Orphanet_gene	64759	80356	2		Genes in OMIM with at least one phenotype
5	34021798	34024038	gnomAD-SV_v3_INV_chr5_66613c2f	2240	8e-06	1	0	1.58614	0	rare(AF<0.05)	5	34017858	34043213	ENSG00000082196	ENSG00000082196.21	ENST00000382065	ENST00000382065.8	ENSG00000082196.21	ENSG00000082196	NM_181435.6	protein_coding	C1QTNF3	No_OMIM_phenotype	Not_Orphanet_gene	2240	25356	3		Genes in OMIM without any phenotype
5	36630042	36633520	gnomAD-SV_v3_INV_chr5_3828e825	3478	8e-06	1	0	1.58614	0	rare(AF<0.05)	5	36606606	36688334	ENSG00000079215	ENSG00000079215.15	ENST00000265113	ENST00000265113.9	ENSG00000079215.15	ENSG00000079215	NM_004172.5	protein_coding	SLC1A3	Episodic ataxia, type 6, 612656 (3), Autosomal dominant	Orphanet_gene	3478	81729	3		Genes in OMIM with at least one phenotype
5	37059466	37060206	gnomAD-SV_v3_INV_chr5_9c6cb8f3	740	8e-06	1	0	1.58614	0	rare(AF<0.05)	5	36876769	37066413	ENSG00000164190	ENSG00000164190.19	ENST00000282516	ENST00000282516.13	ENSG00000164190.19	ENSG00000164190	NM_133433.4	protein_coding	NIPBL	Cornelia de Lange syndrome 1, 122470 (3), Autosomal dominant	Orphanet_gene	740	189645	3		Genes in OMIM with at least one phenotype
5	37539786	43176642	gnomAD-SV_v3_INV_chr5_359cda03	5636856	8e-06	1	0	1.58614	0	rare(AF<0.05)	5	37379318	37753435	ENSG00000082068	ENSG00000082068.9	ENST00000265107	ENST00000265107.9	ENSG00000082068.9	ENSG00000082068	NM_018034.4	protein_coding	WDR70	No_OMIM_phenotype	Not_Orphanet_gene	213649	374118	2		Genes in OMIM without any phenotype
5	38861064	38876646	gnomAD-SV_v3_INV_chr5_7bb02514	15582	4e-05	5	0	7.93072	0	rare(AF<0.05)	5	38846012	38935641	ENSG00000145623	ENSG00000145623.13	ENST00000274276	ENST00000274276.8	ENSG00000145623.13	ENSG00000145623	NM_003999.3	protein_coding	OSMR	Amyloidosis, primary localized cutaneous, 1, 105250 (3), Autosomal dominant	Orphanet_gene	15582	89630	3		Genes in OMIM with at least one phenotype
5	42484659	42498888	gnomAD-SV_v3_INV_chr5_e34cfe32	14229	8e-06	1	0	1.58614	0	rare(AF<0.05)	5	42423439	42721878	ENSG00000112964	ENSG00000112964.14	ENST00000230882	ENST00000230882.9	ENSG00000112964.14	ENSG00000112964	NM_000163.5	protein_coding	GHR	Laron dwarfism, 262500 (3), Autosomal recessive; Increased responsiveness to growth hormone, 604271 (3), Autosomal dominant; Growth hormone insensitivity, partial, 604271 (3), Autosomal dominant; {Hypercholesterolemia, familial, modifier of}, 143890 (3), Autosomal recessive, Autosomal dominant	Orphanet_gene	14229	298440	3		Genes in OMIM with at least one phenotype
5	42636503	42682939	gnomAD-SV_v3_INV_chr5_f08c7a5e	46436	8e-06	1	0	1.58614	0	rare(AF<0.05)	5	42423439	42721878	ENSG00000112964	ENSG00000112964.14	ENST00000230882	ENST00000230882.9	ENSG00000112964.14	ENSG00000112964	NM_000163.5	protein_coding	GHR	Laron dwarfism, 262500 (3), Autosomal recessive; Increased responsiveness to growth hormone, 604271 (3), Autosomal dominant; Growth hormone insensitivity, partial, 604271 (3), Autosomal dominant; {Hypercholesterolemia, familial, modifier of}, 143890 (3), Autosomal recessive, Autosomal dominant	Orphanet_gene	46436	298440	3		Genes in OMIM with at least one phenotype
5	56368264	57243549	gnomAD-SV_v3_INV_chr5_0e859119	875285	1.6e-05	0	1	0	1.58614	rare(AF<0.05)	5	57174059	57264673	ENSG00000062194	ENSG00000062194.16	ENST00000506184	ENST00000506184.7	ENSG00000062194.16	ENSG00000062194	NM_022913.4	protein_coding	GPBP1	No_OMIM_phenotype	Not_Orphanet_gene	69490	90615	2		Genes in OMIM without any phenotype
5	59218225	59323022	gnomAD-SV_v3_INV_chr5_962fde49	104797	8e-06	1	0	1.58614	0	rare(AF<0.05)	5	58969038	59893726	ENSG00000113448	ENSG00000113448.21	ENST00000340635	ENST00000340635.11	ENSG00000113448.21	ENSG00000113448	NM_001104631.2	protein_coding	PDE4D	Acrodysostosis 2, with or without hormone resistance, 614613 (3), Autosomal dominant	Orphanet_gene	104797	924689	3		Genes in OMIM with at least one phenotype
5	59357841	59358207	gnomAD-SV_v3_INV_chr5_83239789	366	1.6e-05	2	0	3.17229	0	rare(AF<0.05)	5	58969038	59893726	ENSG00000113448	ENSG00000113448.21	ENST00000340635	ENST00000340635.11	ENSG00000113448.21	ENSG00000113448	NM_001104631.2	protein_coding	PDE4D	Acrodysostosis 2, with or without hormone resistance, 614613 (3), Autosomal dominant	Orphanet_gene	366	924689	3		Genes in OMIM with at least one phenotype
5	59472514	59497038	gnomAD-SV_v3_INV_chr5_2566b88b	24524	8e-06	1	0	1.58614	0	rare(AF<0.05)	5	58969038	59893726	ENSG00000113448	ENSG00000113448.21	ENST00000340635	ENST00000340635.11	ENSG00000113448.21	ENSG00000113448	NM_001104631.2	protein_coding	PDE4D	Acrodysostosis 2, with or without hormone resistance, 614613 (3), Autosomal dominant	Orphanet_gene	24524	924689	3		Genes in OMIM with at least one phenotype
5	60984821	60985642	gnomAD-SV_v3_INV_chr5_c22fdff8	821	8e-06	1	0	1.58614	0	rare(AF<0.05)	5	60945205	61153026	ENSG00000164182	ENSG00000164182.12	ENST00000296597	ENST00000296597.10	ENSG00000164182.12	ENSG00000164182	NM_174889.5	protein_coding	NDUFAF2	Mitochondrial complex I deficiency, nuclear type 10, 618233 (3), Autosomal recessive	Orphanet_gene	821	207822	3		Genes in OMIM with at least one phenotype
5	71384658	71487132	gnomAD-SV_v3_INV_chr5_03beff75	102474	8e-06	1	0	1.58614	0	rare(AF<0.05)	5	71455651	71567820	ENSG00000145734	ENSG00000145734.20	ENST00000358731	ENST00000358731.9	ENSG00000145734.20	ENSG00000145734	NM_018429.3	protein_coding	BDP1	?Deafness, autosomal recessive 112, 618257 (3), Autosomal recessive	Orphanet_gene	31481	112170	2		Genes in OMIM with at least one phenotype
5	73822050	73825446	gnomAD-SV_v3_INV_chr5_b843831c	3396	1.6e-05	2	0	3.17229	0	rare(AF<0.05)	5	73626196	73941990	ENSG00000214944	ENSG00000214944.10	ENST00000513042	ENST00000513042.7	ENSG00000214944.10	ENSG00000214944	NM_001177693.2	protein_coding	ARHGEF28	No_OMIM_phenotype	Not_Orphanet_gene	3396	315795	3		Genes in OMIM without any phenotype
5	74722009	74722091	gnomAD-SV_v3_INV_chr5_4c501a05	82	8e-06	1	0	1.58614	0	rare(AF<0.05)	5	74721206	74767117	ENSG00000164347	ENSG00000164347.18	ENST00000296805	ENST00000296805.8	ENSG00000164347.18	ENSG00000164347	NM_032380.5	protein_coding	GFM2	Combined oxidative phosphorylation deficiency 39, 618397 (3), Autosomal recessive	Orphanet_gene	82	45912	3		Genes in OMIM with at least one phenotype
5	75584569	108660277	gnomAD-SV_v3_INV_chr5_b616a7b6	33075708	8e-06	1	0	1.58614	0	rare(AF<0.05)	5	75511891	75609991	ENSG00000122008	ENSG00000122008.16	ENST00000241436	ENST00000241436.9	ENSG00000122008.16	ENSG00000122008	NM_016218.6	protein_coding	POLK	No_OMIM_phenotype	Not_Orphanet_gene	25422	98101	2		Genes in OMIM without any phenotype
5	76126708	76128419	gnomAD-SV_v3_INV_chr5_d62e1092	1711	8e-06	1	0	1.58614	0	rare(AF<0.05)	5	76083383	76333956	ENSG00000122012	ENSG00000122012.14	ENST00000502798	ENST00000502798.7	ENSG00000122012.14	ENSG00000122012	NM_014979.4	protein_coding	SV2C	No_OMIM_phenotype	Not_Orphanet_gene	1711	250574	3		Genes in OMIM without any phenotype
5	76307560	138585270	gnomAD-SV_v3_INV_chr5_22fc1946	62277710	8e-06	1	0	1.58614	0	rare(AF<0.05)	5	76083383	76333956	ENSG00000122012	ENSG00000122012.14	ENST00000502798	ENST00000502798.7	ENSG00000122012.14	ENSG00000122012	NM_014979.4	protein_coding	SV2C	No_OMIM_phenotype	Not_Orphanet_gene	26396	250574	2		Genes in OMIM without any phenotype
5	76705249	76714936	gnomAD-SV_v3_INV_chr5_f1f86464	9687	8e-06	1	0	1.58614	0	rare(AF<0.05)	5	76403285	76708132	ENSG00000145703	ENSG00000145703.17	ENST00000274364	ENST00000274364.11	ENSG00000145703.17	ENSG00000145703	NM_006633.5	protein_coding	IQGAP2	No_OMIM_phenotype	Not_Orphanet_gene	2883	304848	2		Genes in OMIM without any phenotype
5	77339396	78646081	gnomAD-SV_v3_INV_chr5_262b2575	1306685	8e-06	1	0	1.58617	0	rare(AF<0.05)	5	77086732	77427124	ENSG00000284762	ENSG00000284762.1	ENST00000646262	ENST00000646262.1	ENSG00000284762.1	ENSG00000284762		protein_coding		NA	Orphanet_gene	87728	340393	2		Genes not presented in OMIM
5	77339396	78646081	gnomAD-SV_v3_INV_chr5_262b2575	1306685	8e-06	1	0	1.58617	0	rare(AF<0.05)	5	77210680	77428256	ENSG00000113231	ENSG00000113231.14	ENST00000264917	ENST00000264917.10	ENSG00000113231.14	ENSG00000113231	NM_003719.5	protein_coding	PDE8B	Pigmented nodular adrenocortical disease, primary, 3, 614190 (3); Striatal degeneration, autosomal dominant, 609161 (3), Autosomal dominant	Orphanet_gene	88860	217577	2		Genes in OMIM with at least one phenotype
5	77339396	78646081	gnomAD-SV_v3_INV_chr5_262b2575	1306685	8e-06	1	0	1.58617	0	rare(AF<0.05)	5	78485230	78648772	ENSG00000145685	ENSG00000145685.14	ENST00000380345	ENST00000380345.7	ENSG00000145685.14	ENSG00000145685	NM_005779.3	protein_coding	LHFPL2	No_OMIM_phenotype	Not_Orphanet_gene	160851	163543	2		Genes in OMIM without any phenotype
5	80994185	81003232	gnomAD-SV_v3_INV_chr5_4953526a	9047	2.4e-05	3	0	4.75843	0	rare(AF<0.05)	5	80960363	81230162	ENSG00000113319	ENSG00000113319.13	ENST00000265080	ENST00000265080.9	ENSG00000113319.13	ENSG00000113319	NM_006909.3	protein_coding	RASGRF2	No_OMIM_phenotype	Not_Orphanet_gene	9047	269800	3		Genes in OMIM without any phenotype
5	84340626	84341187	gnomAD-SV_v3_INV_chr5_69e2d1ff	561	4.8e-05	6	0	9.51686	0	rare(AF<0.05)	5	83940554	84384880	ENSG00000164176	ENSG00000164176.13	ENST00000296591	ENST00000296591.10	ENSG00000164176.13	ENSG00000164176	NM_005711.5	protein_coding	EDIL3	No_OMIM_phenotype	Not_Orphanet_gene	561	444327	3		Genes in OMIM without any phenotype
5	94645146	121167481	gnomAD-SV_v3_INV_chr5_47186bd0	26522335	8e-06	1	0	1.58614	0	rare(AF<0.05)	5	94618669	94697621	ENSG00000133302	ENSG00000133302.13	ENST00000265140	ENST00000265140.10	ENSG00000133302.13	ENSG00000133302	NM_032290.4	protein_coding	SLF1	No_OMIM_phenotype	Not_Orphanet_gene	52475	78953	2		Genes in OMIM without any phenotype
5	101750339	102838311	gnomAD-SV_v3_INV_chr5_45fc6efe	1087972	1.6e-05	0	1	0	1.58614	rare(AF<0.05)	5	102755305	103029716	ENSG00000145730	ENSG00000145730.21	ENST00000438793	ENST00000438793.8	ENSG00000145730.21	ENSG00000145730	NM_001177306.2	protein_coding	PAM	No_OMIM_phenotype	Not_Orphanet_gene	83006	274412	2		Genes in OMIM without any phenotype
5	102437476	102438663	gnomAD-SV_v3_INV_chr5_0b933d44	1187	8e-06	1	0	1.58614	0	rare(AF<0.05)	5	102371774	102499001	ENSG00000205359	ENSG00000205359.10	ENST00000506729	ENST00000506729.6	ENSG00000205359.10	ENSG00000205359	NM_173488.5	protein_coding	SLCO6A1	No_OMIM_phenotype	Not_Orphanet_gene	1187	127228	3		Genes in OMIM without any phenotype
5	108165814	108166294	gnomAD-SV_v3_INV_chr5_b89b023b	480	1.6e-05	2	0	3.17229	0	rare(AF<0.05)	5	107859035	108382098	ENSG00000145743	ENSG00000145743.18	ENST00000542267	ENST00000542267.7	ENSG00000145743.18	ENSG00000145743	NM_001163315.3	protein_coding	FBXL17	No_OMIM_phenotype	Not_Orphanet_gene	480	523064	3		Genes in OMIM without any phenotype
5	112393107	116183654	gnomAD-SV_v3_INV_chr5_80d27a39	3790547	8e-06	1	0	1.58614	0	rare(AF<0.05)	5	112162619	112419277	ENSG00000129595	ENSG00000129595.14	ENST00000261486	ENST00000261486.6	ENSG00000129595.14	ENSG00000129595	NM_022140.5	protein_coding	EPB41L4A	No_OMIM_phenotype	Not_Orphanet_gene	26170	256659	2		Genes in OMIM without any phenotype
5	112393107	116183654	gnomAD-SV_v3_INV_chr5_80d27a39	3790547	8e-06	1	0	1.58614	0	rare(AF<0.05)	5	116085025	116293287	ENSG00000145781	ENSG00000145781.9	ENST00000274458	ENST00000274458.9	ENSG00000145781.9	ENSG00000145781	NM_016144.4	protein_coding	COMMD10	No_OMIM_phenotype	Not_Orphanet_gene	98629	208263	2		Genes in OMIM without any phenotype
5	113417700	113418169	gnomAD-SV_v3_INV_chr5_9aa7fcb4	469	1.6e-05	2	0	3.17229	0	rare(AF<0.05)	5	113022106	113488453	ENSG00000171444	ENSG00000171444.19	ENST00000408903	ENST00000408903.7	ENSG00000171444.19	ENSG00000171444	NM_001085377.2	protein_coding	MCC	Colorectal cancer, somatic, 114500 (3)	Not_Orphanet_gene	469	466348	3		Genes in OMIM with at least one phenotype
5	116183604	116184280	gnomAD-SV_v3_INV_chr5_e292c462	676	8e-06	1	0	1.58614	0	rare(AF<0.05)	5	116085025	116293287	ENSG00000145781	ENSG00000145781.9	ENST00000274458	ENST00000274458.9	ENSG00000145781.9	ENSG00000145781	NM_016144.4	protein_coding	COMMD10	No_OMIM_phenotype	Not_Orphanet_gene	676	208263	3		Genes in OMIM without any phenotype
5	126448159	126450680	gnomAD-SV_v3_INV_chr5_42cfcb0f	2521	1.6e-05	2	0	3.17229	0	rare(AF<0.05)	5	126423409	126494364	ENSG00000155324	ENSG00000155324.10	ENST00000285689	ENST00000285689.8	ENSG00000155324.10	ENSG00000155324	NM_023927.4	protein_coding	GRAMD2B	No_OMIM_phenotype	Not_Orphanet_gene	2521	70956	3		Genes in OMIM without any phenotype
5	133521891	133522124	gnomAD-SV_v3_INV_chr5_869d1a01	233	8e-06	1	0	1.58614	0	rare(AF<0.05)	5	133196455	133612541	ENSG00000053108	ENSG00000053108.18	ENST00000265342	ENST00000265342.12	ENSG00000053108.18	ENSG00000053108	NM_015082.2	protein_coding	FSTL4	NA	Not_Orphanet_gene	233	416087	3		Genes not presented in OMIM
5	135468453	136310304	gnomAD-SV_v3_INV_chr5_1911122d	841851	8e-06	1	0	1.58614	0	rare(AF<0.05)	5	136212745	136365545	ENSG00000069018	ENSG00000069018.19	ENST00000513104	ENST00000513104.6	ENSG00000069018.19	ENSG00000069018	NM_020389.3	protein_coding	TRPC7	NA	Not_Orphanet_gene	97559	152801	2		Genes not presented in OMIM
5	137640317	141447814	gnomAD-SV_v3_INV_chr5_31d744f8	3807497	8e-06	1	0	1.58614	0	rare(AF<0.05)	5	137617500	137736089	ENSG00000146021	ENSG00000146021.15	ENST00000309755	ENST00000309755.9	ENSG00000146021.15	ENSG00000146021	NM_017415.3	protein_coding	KLHL3	Pseudohypoaldosteronism, type IID, 614495 (3), Autosomal recessive, Autosomal dominant	Orphanet_gene	95772	118590	2		Genes in OMIM with at least one phenotype
5	137640317	141447814	gnomAD-SV_v3_INV_chr5_31d744f8	3807497	8e-06	1	0	1.58614	0	rare(AF<0.05)	5	141330514	141512975	ENSG00000204956	ENSG00000204956.6	ENST00000517417	ENST00000517417.3	ENSG00000204956.6	ENSG00000204956	NM_018912.3	protein_coding	PCDHGA1	No_OMIM_phenotype	Not_Orphanet_gene	117300	182462	2		Genes in OMIM without any phenotype
5	137640317	141447814	gnomAD-SV_v3_INV_chr5_31d744f8	3807497	8e-06	1	0	1.58614	0	rare(AF<0.05)	5	141338760	141512975	ENSG00000081853	ENSG00000081853.15	ENST00000394576	ENST00000394576.3	ENSG00000081853.15	ENSG00000081853	NM_018915.4	protein_coding	PCDHGA2	No_OMIM_phenotype	Not_Orphanet_gene	109054	174216	2		Genes in OMIM without any phenotype
5	137640317	141447814	gnomAD-SV_v3_INV_chr5_31d744f8	3807497	8e-06	1	0	1.58614	0	rare(AF<0.05)	5	141343829	141512975	ENSG00000254245	ENSG00000254245.3	ENST00000253812	ENST00000253812.8	ENSG00000254245.3	ENSG00000254245	NM_018916.4	protein_coding	PCDHGA3	No_OMIM_phenotype	Not_Orphanet_gene	103985	169147	2		Genes in OMIM without any phenotype
5	137640317	141447814	gnomAD-SV_v3_INV_chr5_31d744f8	3807497	8e-06	1	0	1.58614	0	rare(AF<0.05)	5	141350099	141512975	ENSG00000254221	ENSG00000254221.3	ENST00000523390	ENST00000523390.2	ENSG00000254221.3	ENSG00000254221	NM_018922.3	protein_coding	PCDHGB1	No_OMIM_phenotype	Not_Orphanet_gene	97715	162877	2		Genes in OMIM without any phenotype
5	137640317	141447814	gnomAD-SV_v3_INV_chr5_31d744f8	3807497	8e-06	1	0	1.58614	0	rare(AF<0.05)	5	141355021	141512975	ENSG00000262576	ENSG00000262576.3	ENST00000571252	ENST00000571252.3	ENSG00000262576.3	ENSG00000262576	NM_018917.4	protein_coding	PCDHGA4	No_OMIM_phenotype	Not_Orphanet_gene	92793	157955	2		Genes in OMIM without any phenotype
5	137640317	141447814	gnomAD-SV_v3_INV_chr5_31d744f8	3807497	8e-06	1	0	1.58614	0	rare(AF<0.05)	5	141359994	141512975	ENSG00000253910	ENSG00000253910.3	ENST00000522605	ENST00000522605.2	ENSG00000253910.3	ENSG00000253910	NM_018923.3	protein_coding	PCDHGB2	No_OMIM_phenotype	Not_Orphanet_gene	87820	152982	2		Genes in OMIM without any phenotype
5	137640317	141447814	gnomAD-SV_v3_INV_chr5_31d744f8	3807497	8e-06	1	0	1.58614	0	rare(AF<0.05)	5	141364162	141512975	ENSG00000253485	ENSG00000253485.3	ENST00000518069	ENST00000518069.2	ENSG00000253485.3	ENSG00000253485	NM_018918.3	protein_coding	PCDHGA5	No_OMIM_phenotype	Not_Orphanet_gene	83652	148814	2		Genes in OMIM without any phenotype
5	137640317	141447814	gnomAD-SV_v3_INV_chr5_31d744f8	3807497	8e-06	1	0	1.58614	0	rare(AF<0.05)	5	141370242	141512975	ENSG00000262209	ENSG00000262209.3	ENST00000576222	ENST00000576222.2	ENSG00000262209.3	ENSG00000262209	NM_018924.5	protein_coding	PCDHGB3	No_OMIM_phenotype	Not_Orphanet_gene	77572	142734	2		Genes in OMIM without any phenotype
5	137640317	141447814	gnomAD-SV_v3_INV_chr5_31d744f8	3807497	8e-06	1	0	1.58614	0	rare(AF<0.05)	5	141373891	141512975	ENSG00000253731	ENSG00000253731.3	ENST00000517434	ENST00000517434.3	ENSG00000253731.3	ENSG00000253731	NM_018919.3	protein_coding	PCDHGA6	No_OMIM_phenotype	Not_Orphanet_gene	73923	139085	2		Genes in OMIM without any phenotype
5	137640317	141447814	gnomAD-SV_v3_INV_chr5_31d744f8	3807497	8e-06	1	0	1.58614	0	rare(AF<0.05)	5	141382742	141512975	ENSG00000253537	ENSG00000253537.3	ENST00000518325	ENST00000518325.2	ENSG00000253537.3	ENSG00000253537	NM_018920.4	protein_coding	PCDHGA7	No_OMIM_phenotype	Not_Orphanet_gene	65072	130234	2		Genes in OMIM without any phenotype
5	137640317	141447814	gnomAD-SV_v3_INV_chr5_31d744f8	3807497	8e-06	1	0	1.58614	0	rare(AF<0.05)	5	141387698	141512975	ENSG00000253953	ENSG00000253953.3	ENST00000519479	ENST00000519479.2	ENSG00000253953.3	ENSG00000253953	NM_003736.4	protein_coding	PCDHGB4	No_OMIM_phenotype	Not_Orphanet_gene	60116	125278	2		Genes in OMIM without any phenotype
5	137640317	141447814	gnomAD-SV_v3_INV_chr5_31d744f8	3807497	8e-06	1	0	1.58614	0	rare(AF<0.05)	5	141392633	141512975	ENSG00000253767	ENSG00000253767.3	ENST00000398604	ENST00000398604.3	ENSG00000253767.3	ENSG00000253767	NM_032088.2	protein_coding	PCDHGA8	No_OMIM_phenotype	Not_Orphanet_gene	55181	120343	2		Genes in OMIM without any phenotype
5	137640317	141447814	gnomAD-SV_v3_INV_chr5_31d744f8	3807497	8e-06	1	0	1.58614	0	rare(AF<0.05)	5	141397947	141512975	ENSG00000276547	ENSG00000276547.2	ENST00000617380	ENST00000617380.2	ENSG00000276547.2	ENSG00000276547	NM_018925.3	protein_coding	PCDHGB5	No_OMIM_phenotype	Not_Orphanet_gene	49867	115029	2		Genes in OMIM without any phenotype
5	137640317	141447814	gnomAD-SV_v3_INV_chr5_31d744f8	3807497	8e-06	1	0	1.58614	0	rare(AF<0.05)	5	141402778	141512975	ENSG00000261934	ENSG00000261934.3	ENST00000573521	ENST00000573521.2	ENSG00000261934.3	ENSG00000261934	NM_018921.3	protein_coding	PCDHGA9	No_OMIM_phenotype	Not_Orphanet_gene	45036	110198	2		Genes in OMIM without any phenotype
5	137640317	141447814	gnomAD-SV_v3_INV_chr5_31d744f8	3807497	8e-06	1	0	1.58614	0	rare(AF<0.05)	5	141408021	141512975	ENSG00000253305	ENSG00000253305.3	ENST00000520790	ENST00000520790.2	ENSG00000253305.3	ENSG00000253305	NM_018926.3	protein_coding	PCDHGB6	No_OMIM_phenotype	Not_Orphanet_gene	39793	104955	2		Genes in OMIM without any phenotype
5	137640317	141447814	gnomAD-SV_v3_INV_chr5_31d744f8	3807497	8e-06	1	0	1.58614	0	rare(AF<0.05)	5	141412987	141512975	ENSG00000253846	ENSG00000253846.3	ENST00000398610	ENST00000398610.3	ENSG00000253846.3	ENSG00000253846	NM_018913.3	protein_coding	PCDHGA10	No_OMIM_phenotype	Not_Orphanet_gene	34827	99989	2		Genes in OMIM without any phenotype
5	137640317	141447814	gnomAD-SV_v3_INV_chr5_31d744f8	3807497	8e-06	1	0	1.58614	0	rare(AF<0.05)	5	141417677	141512975	ENSG00000254122	ENSG00000254122.3	ENST00000398594	ENST00000398594.4	ENSG00000254122.3	ENSG00000254122	NM_018927.4	protein_coding	PCDHGB7	No_OMIM_phenotype	Not_Orphanet_gene	30137	95299	2		Genes in OMIM without any phenotype
5	137640317	141447814	gnomAD-SV_v3_INV_chr5_31d744f8	3807497	8e-06	1	0	1.58614	0	rare(AF<0.05)	5	141421051	141512975	ENSG00000253873	ENSG00000253873.6	ENST00000398587	ENST00000398587.7	ENSG00000253873.6	ENSG00000253873	NM_018914.3	protein_coding	PCDHGA11	No_OMIM_phenotype	Not_Orphanet_gene	26763	91925	2		Genes in OMIM without any phenotype
5	137640317	141447814	gnomAD-SV_v3_INV_chr5_31d744f8	3807497	8e-06	1	0	1.58614	0	rare(AF<0.05)	5	141430507	141512975	ENSG00000253159	ENSG00000253159.3	ENST00000252085	ENST00000252085.4	ENSG00000253159.3	ENSG00000253159	NM_003735.3	protein_coding	PCDHGA12	No_OMIM_phenotype	Not_Orphanet_gene	17307	82469	2		Genes in OMIM without any phenotype
5	139926848	139929648	gnomAD-SV_v3_INV_chr5_061e7d12	2800	8e-06	1	0	1.58614	0	rare(AF<0.05)	5	139846781	140043299	ENSG00000158458	ENSG00000158458.21	ENST00000361474	ENST00000361474.6	ENSG00000158458.21	ENSG00000158458	NM_004883.3	protein_coding	NRG2	No_OMIM_phenotype	Not_Orphanet_gene	2800	196519	3		Genes in OMIM without any phenotype
5	141103600	141104241	gnomAD-SV_v3_INV_chr5_a9bd3178	641	7.1e-05	7	1	0.00011103	1.58614	rare(AF<0.05)	5	141100473	141103827	ENSG00000113205	ENSG00000113205.5	ENST00000231130	ENST00000231130.3	ENSG00000113205.5	ENSG00000113205	NM_018937.5	protein_coding	PCDHB3	No_OMIM_phenotype	Not_Orphanet_gene	227	3355	2		Genes in OMIM without any phenotype
5	146496563	146497672	gnomAD-SV_v3_INV_chr5_4d10d5a0	1109	4e-05	3	1	4.75843	1.58614	rare(AF<0.05)	5	146447333	146511961	ENSG00000113649	ENSG00000113649.14	ENST00000679501	ENST00000679501.2	ENSG00000113649.14	ENSG00000113649	NM_001382548.1	protein_coding	TCERG1	No_OMIM_phenotype	Not_Orphanet_gene	1109	64629	3		Genes in OMIM without any phenotype
5	146708939	146709130	gnomAD-SV_v3_INV_chr5_1589fc10	191	8e-06	1	0	1.58614	0	rare(AF<0.05)	5	146580742	146878757	ENSG00000156475	ENSG00000156475.19	ENST00000394411	ENST00000394411.9	ENSG00000156475.19	ENSG00000156475	NM_181675.4	protein_coding	PPP2R2B	Spinocerebellar ataxia 12, 604326 (3), Autosomal dominant	Orphanet_gene	191	298016	3		Genes in OMIM with at least one phenotype
5	148424111	148424579	gnomAD-SV_v3_INV_chr5_28a5da30	468	8e-06	1	0	1.58614	0	rare(AF<0.05)	5	148383958	148442836	ENSG00000145868	ENSG00000145868.17	ENST00000340253	ENST00000340253.10	ENSG00000145868.17	ENSG00000145868	NM_205836.3	protein_coding	FBXO38	Neuronopathy, distal hereditary motor, autosomal dominant 6, 615575 (3), Autosomal dominant	Orphanet_gene	468	58879	3		Genes in OMIM with at least one phenotype
5	149619574	149621958	gnomAD-SV_v3_INV_chr5_0317442a	2384	8e-06	1	0	1.58614	0	rare(AF<0.05)	5	149581498	149634968	ENSG00000183111	ENSG00000183111.12	ENST00000333677	ENST00000333677.7	ENSG00000183111.12	ENSG00000183111	NM_001001669.3	protein_coding	ARHGEF37	No_OMIM_phenotype	Not_Orphanet_gene	2384	53471	3		Genes in OMIM without any phenotype
5	149840297	170816032	gnomAD-SV_v3_INV_chr5_322e1d83	20975735	8e-06	1	0	1.58614	0	rare(AF<0.05)	5	149730310	149855022	ENSG00000155846	ENSG00000155846.17	ENST00000309241	ENST00000309241.10	ENSG00000155846.17	ENSG00000155846	NM_133263.4	protein_coding	PPARGC1B	No_OMIM_phenotype	Not_Orphanet_gene	14725	124713	2		Genes in OMIM without any phenotype
5	151482877	155518142	gnomAD-SV_v3_INV_chr5_1e5581c8	4035265	8e-06	1	0	1.58614	0	rare(AF<0.05)	5	151447603	151492379	ENSG00000123643	ENSG00000123643.14	ENST00000243389	ENST00000243389.8	ENSG00000123643.14	ENSG00000123643	NM_078483.4	protein_coding	SLC36A1	No_OMIM_phenotype	Not_Orphanet_gene	9502	44777	2		Genes in OMIM without any phenotype
5	152500562	154029294	gnomAD-SV_v3_INV_chr5_f14466e3	1528732	8e-06	1	0	1.58614	0	rare(AF<0.05)	5	153990148	154038910	ENSG00000055147	ENSG00000055147.19	ENST00000351797	ENST00000351797.9	ENSG00000055147.19	ENSG00000055147	NM_018691.4	protein_coding	FAM114A2	NA	Not_Orphanet_gene	39146	48763	2		Genes not presented in OMIM
5	154695187	159271728	gnomAD-SV_v3_INV_chr5_652173a7	4576541	8e-06	1	0	1.58614	0	rare(AF<0.05)	5	159263290	159286036	ENSG00000164332	ENSG00000164332.8	ENST00000296786	ENST00000296786.8	ENSG00000164332.8	ENSG00000164332	NM_145049.5	protein_coding	UBLCP1	No_OMIM_phenotype	Not_Orphanet_gene	8438	22747	2		Genes in OMIM without any phenotype
5	167439473	168940435	gnomAD-SV_v3_INV_chr5_4bbe6892	1500962	8e-06	1	0	1.58614	0	rare(AF<0.05)	5	166979029	168264157	ENSG00000145934	ENSG00000145934.17	ENST00000518659	ENST00000518659.6	ENSG00000145934.17	ENSG00000145934	NM_001395460.1	protein_coding	TENM2	No_OMIM_phenotype	Not_Orphanet_gene	824684	1285129	2		Genes in OMIM without any phenotype
5	167439473	168940435	gnomAD-SV_v3_INV_chr5_4bbe6892	1500962	8e-06	1	0	1.58614	0	rare(AF<0.05)	5	168661740	169301139	ENSG00000184347	ENSG00000184347.16	ENST00000519560	ENST00000519560.6	ENSG00000184347.16	ENSG00000184347	NM_003062.4	protein_coding	SLIT3	No_OMIM_phenotype	Not_Orphanet_gene	278695	639400	2		Genes in OMIM without any phenotype
5	173018970	173019462	gnomAD-SV_v3_INV_chr5_99a9414a	492	8e-06	1	0	1.58614	0	rare(AF<0.05)	5	172983771	173035445	ENSG00000113732	ENSG00000113732.9	ENST00000519374	ENST00000519374.6	ENSG00000113732.9	ENSG00000113732	NM_003945.4	protein_coding	ATP6V0E1	No_OMIM_phenotype	Not_Orphanet_gene	492	51675	3		Genes in OMIM without any phenotype
5	176986386	178673573	gnomAD-SV_v3_INV_chr5_373bd44f	1687187	2.4e-05	1	1	1.58617	1.58617	rare(AF<0.05)	5	176905006	177006779	ENSG00000087206	ENSG00000087206.17	ENST00000511320	ENST00000511320.6	ENSG00000087206.17	ENSG00000087206	NM_001199298.2	protein_coding	UIMC1	No_OMIM_phenotype	Not_Orphanet_gene	20393	101774	2		Genes in OMIM without any phenotype
5	177496560	177496700	gnomAD-SV_v3_INV_chr5_bf3e49f2	140	0.000167	21	0	0.00033309	0	rare(AF<0.05)	5	177483394	177497604	ENSG00000196923	ENSG00000196923.14	ENST00000355841	ENST00000355841.7	ENSG00000196923.14	ENSG00000196923	NM_005451.5	protein_coding	PDLIM7	No_OMIM_phenotype	Not_Orphanet_gene	140	14211	3		Genes in OMIM without any phenotype
5	178298657	178300304	gnomAD-SV_v3_INV_chr5_459f414d	1647	4.8e-05	6	0	9.51686	0	rare(AF<0.05)	5	178237618	178590393	ENSG00000050767	ENSG00000050767.18	ENST00000390654	ENST00000390654.8	ENSG00000050767.18	ENSG00000050767	NM_173465.4	protein_coding	COL23A1	No_OMIM_phenotype	Not_Orphanet_gene	1647	352776	3		Genes in OMIM without any phenotype
5	179217488	179217797	gnomAD-SV_v3_INV_chr5_4ee92082	309	1.6e-05	2	0	3.17229	0	rare(AF<0.05)	5	179110853	179345461	ENSG00000087116	ENSG00000087116.17	ENST00000251582	ENST00000251582.12	ENSG00000087116.17	ENSG00000087116	NM_014244.5	protein_coding	ADAMTS2	Ehlers-Danlos syndrome, dermatosparaxis type, 225410 (3), Autosomal recessive	Orphanet_gene	309	234609	3		Genes in OMIM with at least one phenotype
6	669745	672380	gnomAD-SV_v3_INV_chr6_19f71828	2635	1.6e-05	2	0	3.17229	0	rare(AF<0.05)	6	485154	693139	ENSG00000112685	ENSG00000112685.14	ENST00000230449	ENST00000230449.9	ENSG00000112685.14	ENSG00000112685	NM_018303.6	protein_coding	EXOC2	Neurodevelopmental disorder with dysmorphic facies and cerebellar hypoplasia, 619306 (3), Autosomal recessive	Not_Orphanet_gene	2635	207986	3		Genes in OMIM with at least one phenotype
6	5767255	5767498	gnomAD-SV_v3_INV_chr6_214e2bd6	243	7.9e-05	10	0	0.000158614	0	rare(AF<0.05)	6	5261513	5771583	ENSG00000145982	ENSG00000145982.13	ENST00000274680	ENST00000274680.9	ENSG00000145982.13	ENSG00000145982	NM_006567.5	protein_coding	FARS2	Combined oxidative phosphorylation deficiency 14, 614946 (3), Autosomal recessive; Spastic paraplegia 77, autosomal recessive, 617046 (3), Autosomal recessive	Orphanet_gene	243	510071	3		Genes in OMIM with at least one phenotype
6	15469415	15470051	gnomAD-SV_v3_INV_chr6_8ee1ab58	636	1.6e-05	2	0	3.17229	0	rare(AF<0.05)	6	15246069	15522042	ENSG00000008083	ENSG00000008083.14	ENST00000341776	ENST00000341776.7	ENSG00000008083.14	ENSG00000008083	NM_004973.4	protein_coding	JARID2	Developmental delay with variable intellectual disability and dysmorphic facies, 620098 (3), Autosomal dominant	Orphanet_gene	636	275974	3		Genes in OMIM with at least one phenotype
6	21598063	21598852	gnomAD-SV_v3_INV_chr6_864764e7	789	8e-06	1	0	1.58614	0	rare(AF<0.05)	6	21593751	21598619	ENSG00000124766	ENSG00000124766.7	ENST00000244745	ENST00000244745.4	ENSG00000124766.7	ENSG00000124766	NM_003107.3	protein_coding	SOX4	Coffin-Siris syndrome 10, 618506 (3), Autosomal dominant	Orphanet_gene	556	4869	2		Genes in OMIM with at least one phenotype
6	27810272	27810553	gnomAD-SV_v3_INV_chr6_f2a3f0de	281	8e-06	1	0	1.58614	0	rare(AF<0.05)	6	27810051	27810536	ENSG00000278828	ENSG00000278828.2	ENST00000685041	ENST00000685041.1	ENSG00000278828.2	ENSG00000278828	NM_003536.3	protein_coding	H3C10	No_OMIM_phenotype	Not_Orphanet_gene	264	486	2		Genes in OMIM without any phenotype
6	33628071	33896103	gnomAD-SV_v3_INV_chr6_e75da2a8	268032	2.4e-05	3	0	4.75843	0	rare(AF<0.05)	6	33621322	33696562	ENSG00000096433	ENSG00000096433.11	ENST00000605930	ENST00000605930.3	ENSG00000096433.11	ENSG00000096433	NM_002224.4	protein_coding	ITPR3	Charcot-Marie-Tooth disease, demyelinating, type 1J, 620111 (3), Autosomal dominant; {Diabetes, type 1, susceptibility to}, 222100 (2), Autosomal recessive	Not_Orphanet_gene	68491	75241	2		Genes in OMIM with at least one phenotype
6	33711334	130803682	gnomAD-SV_v3_INV_chr6_73685e71	97092348	8e-06	1	0	1.58614	0	rare(AF<0.05)	6	33696764	33711700	ENSG00000137288	ENSG00000137288.10	ENST00000607484	ENST00000607484.6	ENSG00000137288.10	ENSG00000137288	NM_032340.4	protein_coding	UQCC2	Mitochondrial complex III deficiency, nuclear type 7, 615824 (3), Autosomal recessive	Orphanet_gene	366	14937	2		Genes in OMIM with at least one phenotype
6	34115514	34119628	gnomAD-SV_v3_INV_chr6_588bdb02	4114	8e-06	1	0	1.58614	0	rare(AF<0.05)	6	34018643	34146087	ENSG00000124493	ENSG00000124493.14	ENST00000538487	ENST00000538487.7	ENSG00000124493.14	ENSG00000124493	NM_000841.4	protein_coding	GRM4	No_OMIM_phenotype	Not_Orphanet_gene	4114	127445	3		Genes in OMIM without any phenotype
6	35594210	35595710	gnomAD-SV_v3_INV_chr6_580879c9	1500	1.6e-05	2	0	3.17229	0	rare(AF<0.05)	6	35573590	35688915	ENSG00000096060	ENSG00000096060.15	ENST00000357266	ENST00000357266.9	ENSG00000096060.15	ENSG00000096060	NM_004117.4	protein_coding	FKBP5	{Major depressive disorder and accelerated response to antidepressant drug treatment}, 608516 (3)	Not_Orphanet_gene	1500	115326	3		Genes in OMIM with at least one phenotype
6	37882362	37897638	gnomAD-SV_v3_INV_chr6_0408b700	15276	8e-06	1	0	1.58614	0	rare(AF<0.05)	6	37819727	38154624	ENSG00000156639	ENSG00000156639.12	ENST00000287218	ENST00000287218.9	ENSG00000156639.12	ENSG00000156639	NM_021943.3	protein_coding	ZFAND3	No_OMIM_phenotype	Not_Orphanet_gene	15276	334898	3		Genes in OMIM without any phenotype
6	42225134	42482985	gnomAD-SV_v3_INV_chr6_94abbca3	257851	8e-06	1	0	1.58614	0	rare(AF<0.05)	6	42224931	42451926	ENSG00000124496	ENSG00000124496.13	ENST00000695948	ENST00000695948.1	ENSG00000124496.13	ENSG00000124496	NM_001395490.1	protein_coding	TRERF1	No_OMIM_phenotype	Not_Orphanet_gene	226792	226996	2		Genes in OMIM without any phenotype
6	42433631	42434405	gnomAD-SV_v3_INV_chr6_efb41718	774	1.6e-05	2	0	3.17229	0	rare(AF<0.05)	6	42224931	42451926	ENSG00000124496	ENSG00000124496.13	ENST00000695948	ENST00000695948.1	ENSG00000124496.13	ENSG00000124496	NM_001395490.1	protein_coding	TRERF1	No_OMIM_phenotype	Not_Orphanet_gene	774	226996	3		Genes in OMIM without any phenotype
6	44115461	44116427	gnomAD-SV_v3_INV_chr6_30c48c69	966	8e-06	1	0	1.58614	0	rare(AF<0.05)	6	44113451	44127452	ENSG00000180992	ENSG00000180992.7	ENST00000372014	ENST00000372014.5	ENSG00000180992.7	ENSG00000180992	NM_032111.4	protein_coding	MRPL14	No_OMIM_phenotype	Not_Orphanet_gene	966	14002	3		Genes in OMIM without any phenotype
6	45366922	45367249	gnomAD-SV_v3_INV_chr6_20a0b799	327	8e-06	1	0	1.58614	0	rare(AF<0.05)	6	44826726	45377934	ENSG00000196284	ENSG00000196284.18	ENST00000371459	ENST00000371459.6	ENSG00000196284.18	ENSG00000196284	NM_003599.4	protein_coding	SUPT3H	No_OMIM_phenotype	Not_Orphanet_gene	327	551209	3		Genes in OMIM without any phenotype
6	45366922	45367249	gnomAD-SV_v3_INV_chr6_20a0b799	327	8e-06	1	0	1.58614	0	rare(AF<0.05)	6	45328330	45551082	ENSG00000124813	ENSG00000124813.23	ENST00000647337	ENST00000647337.2	ENSG00000124813.23	ENSG00000124813	NM_001024630.4	protein_coding	RUNX2	Metaphyseal dysplasia with maxillary hypoplasia with or without brachydactyly, 156510 (3), Autosomal dominant; Cleidocranial dysplasia, forme fruste, with brachydactyly, 119600 (3), Autosomal dominant; Cleidocranial dysplasia, forme fruste, dental anomalies only, 119600 (3), Autosomal dominant; Cleidocranial dysplasia, 119600 (3), Autosomal dominant	Orphanet_gene	327	222753	3		Genes in OMIM with at least one phenotype
6	47986777	47998333	gnomAD-SV_v3_INV_chr6_a5fb7a31	11556	8e-06	1	0	1.58614	0	rare(AF<0.05)	6	47856673	48111197	ENSG00000244694	ENSG00000244694.8	ENST00000339488	ENST00000339488.9	ENSG00000244694.8	ENSG00000244694	NM_001384253.1	protein_coding	PTCHD4	No_OMIM_phenotype	Not_Orphanet_gene	11556	254525	3		Genes in OMIM without any phenotype
6	49259554	49487599	gnomAD-SV_v3_INV_chr6_f2bfbab9	228045	8e-06	1	0	1.58614	0	rare(AF<0.05)	6	49463370	49493107	ENSG00000031691	ENSG00000031691.7	ENST00000335783	ENST00000335783.4	ENSG00000031691.7	ENSG00000031691	NM_018132.4	protein_coding	CENPQ	No_OMIM_phenotype	Not_Orphanet_gene	24229	29738	2		Genes in OMIM without any phenotype
6	49446670	49454065	gnomAD-SV_v3_INV_chr6_db3068b9	7395	8e-06	1	0	1.58614	0	rare(AF<0.05)	6	49430360	49463253	ENSG00000146085	ENSG00000146085.8	ENST00000274813	ENST00000274813.4	ENSG00000146085.8	ENSG00000146085	NM_000255.4	protein_coding	MMUT	Methylmalonic aciduria, mut(0) type, 251000 (3), Autosomal recessive	Orphanet_gene	7395	32894	3		Genes in OMIM with at least one phenotype
6	49481877	49812408	gnomAD-SV_v3_INV_chr6_7f499a4a	330531	8e-06	1	0	1.58614	0	rare(AF<0.05)	6	49463370	49493107	ENSG00000031691	ENSG00000031691.7	ENST00000335783	ENST00000335783.4	ENSG00000031691.7	ENSG00000031691	NM_018132.4	protein_coding	CENPQ	No_OMIM_phenotype	Not_Orphanet_gene	11230	29738	2		Genes in OMIM without any phenotype
6	52883128	57112410	gnomAD-SV_v3_INV_chr6_ac6b9cce	4229282	8e-06	1	0	1.58617	0	rare(AF<0.05)	6	57090188	57170305	ENSG00000112200	ENSG00000112200.17	ENST00000370706	ENST00000370706.9	ENSG00000112200.17	ENSG00000112200	NM_001031623.3	protein_coding	ZNF451	No_OMIM_phenotype	Not_Orphanet_gene	22222	80118	2		Genes in OMIM without any phenotype
6	54164862	54168480	gnomAD-SV_v3_INV_chr6_6556b04d	3618	3.2e-05	4	0	6.34457	0	rare(AF<0.05)	6	54111443	54266280	ENSG00000146147	ENSG00000146147.15	ENST00000502396	ENST00000502396.6	ENSG00000146147.15	ENSG00000146147	NM_001281747.2	protein_coding	MLIP	Myopathy with myalgia, increased serum creatine kinase, and with or without episodic rhabdomyolysis, 620138 (3), Autosomal recessive	Not_Orphanet_gene	3618	154838	3		Genes in OMIM with at least one phenotype
6	54259816	55453530	gnomAD-SV_v3_INV_chr6_1435632c	1193714	8e-06	1	0	1.58614	0	rare(AF<0.05)	6	54111443	54266280	ENSG00000146147	ENSG00000146147.15	ENST00000502396	ENST00000502396.6	ENSG00000146147.15	ENSG00000146147	NM_001281747.2	protein_coding	MLIP	Myopathy with myalgia, increased serum creatine kinase, and with or without episodic rhabdomyolysis, 620138 (3), Autosomal recessive	Not_Orphanet_gene	6464	154838	2		Genes in OMIM with at least one phenotype
6	54259816	55453530	gnomAD-SV_v3_INV_chr6_1435632c	1193714	8e-06	1	0	1.58614	0	rare(AF<0.05)	6	55434373	55579192	ENSG00000146151	ENSG00000146151.14	ENST00000274901	ENST00000274901.9	ENSG00000146151.14	ENSG00000146151	NM_001042406.2	protein_coding	HMGCLL1	No_OMIM_phenotype	Not_Orphanet_gene	19157	144820	2		Genes in OMIM without any phenotype
6	54327619	54329503	gnomAD-SV_v3_INV_chr6_351caec7	1884	1.6e-05	2	0	3.17229	0	rare(AF<0.05)	6	54308441	54390142	ENSG00000137251	ENSG00000137251.16	ENST00000259782	ENST00000259782.9	ENSG00000137251.16	ENSG00000137251	NM_014464.4	protein_coding	TINAG	No_OMIM_phenotype	Not_Orphanet_gene	1884	81702	3		Genes in OMIM without any phenotype
6	64168095	64168841	gnomAD-SV_v3_INV_chr6_ad0f8a96	746	8e-06	1	0	1.58614	0	rare(AF<0.05)	6	63719980	65707226	ENSG00000188107	ENSG00000188107.15	ENST00000503581	ENST00000503581.6	ENSG00000188107.15	ENSG00000188107	NM_001142800.2	protein_coding	EYS	Retinitis pigmentosa 25, 602772 (3), Autosomal recessive	Orphanet_gene	746	1987247	3		Genes in OMIM with at least one phenotype
6	64775835	64775996	gnomAD-SV_v3_INV_chr6_9a019725	161	4e-05	5	0	7.93072	0	rare(AF<0.05)	6	63719980	65707226	ENSG00000188107	ENSG00000188107.15	ENST00000503581	ENST00000503581.6	ENSG00000188107.15	ENSG00000188107	NM_001142800.2	protein_coding	EYS	Retinitis pigmentosa 25, 602772 (3), Autosomal recessive	Orphanet_gene	161	1987247	3		Genes in OMIM with at least one phenotype
6	65276232	66914065	gnomAD-SV_v3_INV_chr6_80937097	1637833	8e-06	1	0	1.58614	0	rare(AF<0.05)	6	63719980	65707226	ENSG00000188107	ENSG00000188107.15	ENST00000503581	ENST00000503581.6	ENSG00000188107.15	ENSG00000188107	NM_001142800.2	protein_coding	EYS	Retinitis pigmentosa 25, 602772 (3), Autosomal recessive	Orphanet_gene	430994	1987247	2		Genes in OMIM with at least one phenotype
6	65423979	66324411	gnomAD-SV_v3_INV_chr6_d5cb0da1	900432	8e-06	1	0	1.58614	0	rare(AF<0.05)	6	63719980	65707226	ENSG00000188107	ENSG00000188107.15	ENST00000503581	ENST00000503581.6	ENSG00000188107.15	ENSG00000188107	NM_001142800.2	protein_coding	EYS	Retinitis pigmentosa 25, 602772 (3), Autosomal recessive	Orphanet_gene	283247	1987247	2		Genes in OMIM with at least one phenotype
6	73272576	75940577	gnomAD-SV_v3_INV_chr6_f20f8340	2668001	1.6e-05	2	0	3.17229	0	rare(AF<0.05)	6	75921114	76072662	ENSG00000112706	ENSG00000112706.12	ENST00000369950	ENST00000369950.8	ENSG00000112706.12	ENSG00000112706	NM_001563.4	protein_coding	IMPG1	Macular dystrophy, vitelliform, 4, 616151 (3), Autosomal recessive, Autosomal dominant; Retinitis pigmentosa 91, 153870 (3), Autosomal dominant	Orphanet_gene	19463	151549	2		Genes in OMIM with at least one phenotype
6	79589824	79928824	gnomAD-SV_v3_INV_chr6_5a8f9017	339000	8e-06	1	0	1.58614	0	rare(AF<0.05)	6	79914814	79947553	ENSG00000118402	ENSG00000118402.6	ENST00000369816	ENST00000369816.5	ENSG00000118402.6	ENSG00000118402	NM_022726.4	protein_coding	ELOVL4	Spinocerebellar ataxia 34, 133190 (3), Autosomal dominant; Stargardt disease 3, 600110 (3), Autosomal dominant; Ichthyosis, spastic quadriplegia, and impaired intellectual development, 614457 (3), Autosomal recessive	Orphanet_gene	14010	32740	2		Genes in OMIM with at least one phenotype
6	80282503	80282983	gnomAD-SV_v3_INV_chr6_8c7d2e30	480	8e-06	1	0	1.58614	0	rare(AF<0.05)	6	80106671	80346270	ENSG00000083123	ENSG00000083123.15	ENST00000320393	ENST00000320393.9	ENSG00000083123.15	ENSG00000083123	NM_183050.4	protein_coding	BCKDHB	Maple syrup urine disease, type Ib, 620698 (3), Autosomal recessive	Orphanet_gene	480	239600	3		Genes in OMIM with at least one phenotype
6	83329249	83329913	gnomAD-SV_v3_INV_chr6_7e24da05	664	8e-06	1	0	1.58614	0	rare(AF<0.05)	6	83210402	83431051	ENSG00000065833	ENSG00000065833.9	ENST00000369705	ENST00000369705.4	ENSG00000065833.9	ENSG00000065833	NM_002395.6	protein_coding	ME1	No_OMIM_phenotype	Not_Orphanet_gene	664	220650	3		Genes in OMIM without any phenotype
6	84210835	134196680	gnomAD-SV_v3_INV_chr6_e21a9229	49985845	8e-06	1	0	1.58614	0	rare(AF<0.05)	6	84124250	84227643	ENSG00000135315	ENSG00000135315.12	ENST00000403245	ENST00000403245.8	ENSG00000135315.12	ENSG00000135315	NM_014895.4	protein_coding	CEP162	No_OMIM_phenotype	Not_Orphanet_gene	16808	103394	2		Genes in OMIM without any phenotype
6	84210835	134196680	gnomAD-SV_v3_INV_chr6_e21a9229	49985845	8e-06	1	0	1.58614	0	rare(AF<0.05)	6	134169256	134318112	ENSG00000118515	ENSG00000118515.12	ENST00000367858	ENST00000367858.10	ENSG00000118515.12	ENSG00000118515	NM_001143676.3	protein_coding	SGK1	No_OMIM_phenotype	Not_Orphanet_gene	27424	148857	2		Genes in OMIM without any phenotype
6	89365997	91431363	gnomAD-SV_v3_INV_chr6_d0d378d4	2065366	8e-06	1	0	1.58614	0	rare(AF<0.05)	6	89364616	89412273	ENSG00000025039	ENSG00000025039.15	ENST00000369415	ENST00000369415.9	ENSG00000025039.15	ENSG00000025039	NM_021244.5	protein_coding	RRAGD	Hypomagnesemia 7, renal, with or without dilated cardiomyopathy, 620152 (3), Autosomal dominant	Not_Orphanet_gene	46276	47658	2		Genes in OMIM with at least one phenotype
6	96124219	96129243	gnomAD-SV_v3_INV_chr6_47ad587b	5024	0.00019	22	1	0.000348952	1.58614	rare(AF<0.05)	6	96015974	96215612	ENSG00000172461	ENSG00000172461.11	ENST00000302103	ENST00000302103.6	ENSG00000172461.11	ENSG00000172461	NM_006581.4	protein_coding	FUT9	No_OMIM_phenotype	Not_Orphanet_gene	5024	199639	3		Genes in OMIM without any phenotype
6	101762695	101793576	gnomAD-SV_v3_INV_chr6_54a83066	30881	8e-06	1	0	1.58614	0	rare(AF<0.05)	6	101393708	102070083	ENSG00000164418	ENSG00000164418.22	ENST00000369134	ENST00000369134.9	ENSG00000164418.22	ENSG00000164418	NM_021956.5	protein_coding	GRIK2	Neurodevelopmental disorder with impaired language and ataxia and with or without seizures, 619580 (3), Autosomal dominant; Intellectual developmental disorder, autosomal recessive 6, 611092 (3), Autosomal recessive	Orphanet_gene	30881	676376	3		Genes in OMIM with at least one phenotype
6	108319888	148535863	gnomAD-SV_v3_INV_chr6_a8b01534	40215975	8e-06	1	0	1.58614	0	rare(AF<0.05)	6	108295054	108526001	ENSG00000135537	ENSG00000135537.17	ENST00000368977	ENST00000368977.9	ENSG00000135537.17	ENSG00000135537	NM_145315.5	protein_coding	AFG1L	No_OMIM_phenotype	Not_Orphanet_gene	206113	230948	2		Genes in OMIM without any phenotype
6	108319888	148535863	gnomAD-SV_v3_INV_chr6_a8b01534	40215975	8e-06	1	0	1.58614	0	rare(AF<0.05)	6	148342838	148552044	ENSG00000111961	ENSG00000111961.19	ENST00000367467	ENST00000367467.8	ENSG00000111961.19	ENSG00000111961	NM_015278.5	protein_coding	SASH1	Dyschromatosis universalis hereditaria 1, 127500 (3), Autosomal dominant; ?Cancer, alopecia, pigment dyscrasia, onychodystrophy, and keratoderma, 618373 (3), Autosomal recessive	Orphanet_gene	193025	209207	2		Genes in OMIM with at least one phenotype
6	116791023	116792138	gnomAD-SV_v3_INV_chr6_d28429de	1115	8e-06	1	0	1.58614	0	rare(AF<0.05)	6	116792085	116829083	ENSG00000173612	ENSG00000173612.10	ENST00000310357	ENST00000310357.8	ENSG00000173612.10	ENSG00000173612	NM_148963.4	protein_coding	GPRC6A	No_OMIM_phenotype	Not_Orphanet_gene	53	36999	2		Genes in OMIM without any phenotype
6	119219223	119221093	gnomAD-SV_v3_INV_chr6_e44d36bc	1870	0.005774	592	68	0.00938997	0.00107858	rare(AF<0.05)	6	119177205	119349761	ENSG00000111885	ENSG00000111885.7	ENST00000368468	ENST00000368468.4	ENSG00000111885.7	ENSG00000111885	NM_005907.4	protein_coding	MAN1A1	No_OMIM_phenotype	Not_Orphanet_gene	1870	172557	3		Genes in OMIM without any phenotype
6	119245345	119245683	gnomAD-SV_v3_INV_chr6_9a0a1d67	338	0.000103	7	3	0.00011103	4.75843	rare(AF<0.05)	6	119177205	119349761	ENSG00000111885	ENSG00000111885.7	ENST00000368468	ENST00000368468.4	ENSG00000111885.7	ENSG00000111885	NM_005907.4	protein_coding	MAN1A1	No_OMIM_phenotype	Not_Orphanet_gene	338	172557	3		Genes in OMIM without any phenotype
6	124308073	124340648	gnomAD-SV_v3_INV_chr6_337ee3d2	32575	8.7e-05	9	1	0.000142753	1.58614	rare(AF<0.05)	6	123803865	124825640	ENSG00000188580	ENSG00000188580.16	ENST00000368417	ENST00000368417.6	ENSG00000188580.16	ENSG00000188580	NM_001040214.3	protein_coding	NKAIN2	No_OMIM_phenotype	Not_Orphanet_gene	32575	1021776	3		Genes in OMIM without any phenotype
6	125854329	125866421	gnomAD-SV_v3_INV_chr6_ae79c103	12092	8e-06	1	0	1.58614	0	rare(AF<0.05)	6	125790960	125932034	ENSG00000111912	ENSG00000111912.20	ENST00000392477	ENST00000392477.7	ENSG00000111912.20	ENSG00000111912	NM_181782.5	protein_coding	NCOA7	No_OMIM_phenotype	Not_Orphanet_gene	12092	141075	3		Genes in OMIM without any phenotype
6	139283762	139284332	gnomAD-SV_v3_INV_chr6_1f9ecb71	570	1.6e-05	2	0	3.17229	0	rare(AF<0.05)	6	139240061	139291998	ENSG00000164440	ENSG00000164440.15	ENST00000358430	ENST00000358430.8	ENSG00000164440.15	ENSG00000164440	NM_153235.4	protein_coding	TXLNB	No_OMIM_phenotype	Not_Orphanet_gene	570	51938	3		Genes in OMIM without any phenotype
6	142086251	142108778	gnomAD-SV_v3_INV_chr6_5307f9cf	22527	8e-06	1	0	1.58614	0	rare(AF<0.05)	6	142074484	142147122	ENSG00000135577	ENSG00000135577.5	ENST00000258042	ENST00000258042.2	ENSG00000135577.5	ENSG00000135577	NM_002511.4	protein_coding	NMBR	No_OMIM_phenotype	Not_Orphanet_gene	22527	72639	3		Genes in OMIM without any phenotype
6	142220160	142222163	gnomAD-SV_v3_INV_chr6_fbef3772	2003	8e-06	1	0	1.58614	0	rare(AF<0.05)	6	142147263	142224685	ENSG00000009844	ENSG00000009844.16	ENST00000367630	ENST00000367630.9	ENSG00000009844.16	ENSG00000009844	NM_016485.5	protein_coding	VTA1	No_OMIM_phenotype	Not_Orphanet_gene	2003	77423	3		Genes in OMIM without any phenotype
6	149308441	149666572	gnomAD-SV_v3_INV_chr6_6875aaf5	358131	8e-06	1	0	1.58614	0	rare(AF<0.05)	6	149658153	149718101	ENSG00000131023	ENSG00000131023.13	ENST00000543571	ENST00000543571.6	ENSG00000131023.13	ENSG00000131023	NM_004690.4	protein_coding	LATS1	No_OMIM_phenotype	Not_Orphanet_gene	8419	59949	2		Genes in OMIM without any phenotype
6	149618889	149620322	gnomAD-SV_v3_INV_chr6_17c19d56	1433	8e-06	1	0	1.58614	0	rare(AF<0.05)	6	149594873	149648714	ENSG00000186625	ENSG00000186625.14	ENST00000367411	ENST00000367411.7	ENSG00000186625.14	ENSG00000186625	NM_007044.4	protein_coding	KATNA1	No_OMIM_phenotype	Not_Orphanet_gene	1433	53842	3		Genes in OMIM without any phenotype
6	154330093	154371925	gnomAD-SV_v3_INV_chr6_868843d0	41832	1.6e-05	2	0	3.17229	0	rare(AF<0.05)	6	154154496	154356803	ENSG00000074706	ENSG00000074706.14	ENST00000367220	ENST00000367220.9	ENSG00000074706.14	ENSG00000074706	NM_001130700.2	protein_coding	IPCEF1	No_OMIM_phenotype	Not_Orphanet_gene	26710	202308	2		Genes in OMIM without any phenotype
6	154330093	154371925	gnomAD-SV_v3_INV_chr6_868843d0	41832	1.6e-05	2	0	3.17229	0	rare(AF<0.05)	6	154159828	154510114	ENSG00000288520	ENSG00000288520.1	ENST00000673182	ENST00000673182.1	ENSG00000288520.1	ENSG00000288520		protein_coding		NA	Not_Orphanet_gene	41832	350287	3		Genes not presented in OMIM
6	155087920	159627093	gnomAD-SV_v3_INV_chr6_656754c7	4539173	8e-06	1	0	1.58614	0	rare(AF<0.05)	6	154995315	155257723	ENSG00000146426	ENSG00000146426.19	ENST00000682666	ENST00000682666.1	ENSG00000146426.19	ENSG00000146426	NM_012454.4	protein_coding	TIAM2	No_OMIM_phenotype	Not_Orphanet_gene	169803	262409	2		Genes in OMIM without any phenotype
6	156287851	166529849	gnomAD-SV_v3_INV_chr6_ec8d263e	10241998	8e-06	1	0	1.58617	0	rare(AF<0.05)	6	166409364	166627251	ENSG00000071242	ENSG00000071242.13	ENST00000265678	ENST00000265678.9	ENSG00000071242.13	ENSG00000071242	NM_021135.6	protein_coding	RPS6KA2	No_OMIM_phenotype	Not_Orphanet_gene	120485	217888	2		Genes in OMIM without any phenotype
6	157299177	157300003	gnomAD-SV_v3_INV_chr6_caeded67	826	8e-06	1	0	1.58614	0	rare(AF<0.05)	6	157289025	157323519	ENSG00000215712	ENSG00000215712.11	ENST00000400788	ENST00000400788.9	ENSG00000215712.11	ENSG00000215712	NM_018452.6	protein_coding	TMEM242	No_OMIM_phenotype	Not_Orphanet_gene	826	34495	3		Genes in OMIM without any phenotype
6	158464591	160254228	gnomAD-SV_v3_INV_chr6_cdc6565e	1789637	8e-06	1	0	1.58614	0	rare(AF<0.05)	6	158312465	158511828	ENSG00000130338	ENSG00000130338.13	ENST00000367097	ENST00000367097.8	ENSG00000130338.13	ENSG00000130338	NM_020245.5	protein_coding	TULP4	No_OMIM_phenotype	Not_Orphanet_gene	47237	199364	2		Genes in OMIM without any phenotype
6	158464591	160254228	gnomAD-SV_v3_INV_chr6_cdc6565e	1789637	8e-06	1	0	1.58614	0	rare(AF<0.05)	6	160216755	160258821	ENSG00000112499	ENSG00000112499.13	ENST00000366953	ENST00000366953.8	ENSG00000112499.13	ENSG00000112499	NM_003058.4	protein_coding	SLC22A2	No_OMIM_phenotype	Not_Orphanet_gene	37473	42067	2		Genes in OMIM without any phenotype
6	167063251	167786626	gnomAD-SV_v3_INV_chr6_83af1bf9	723375	8e-06	1	0	1.58614	0	rare(AF<0.05)	6	166999336	167138920	ENSG00000272980	ENSG00000272980.5	ENST00000705249	ENST00000705249.1	ENSG00000272980.5	ENSG00000272980		protein_coding		NA	Not_Orphanet_gene	75669	139585	2		Genes not presented in OMIM
6	167962412	169542840	gnomAD-SV_v3_INV_chr6_cb21677a	1580428	8e-06	1	0	1.58614	0	rare(AF<0.05)	6	167826911	167972023	ENSG00000130396	ENSG00000130396.22	ENST00000683244	ENST00000683244.1	ENSG00000130396.22	ENSG00000130396	NM_001386888.1	protein_coding	AFDN	No_OMIM_phenotype	Not_Orphanet_gene	9611	145113	2		Genes in OMIM without any phenotype
6	167962412	169542840	gnomAD-SV_v3_INV_chr6_cb21677a	1580428	8e-06	1	0	1.58614	0	rare(AF<0.05)	6	169419969	169702047	ENSG00000285733	ENSG00000285733.1	ENST00000648086	ENST00000648086.1	ENSG00000285733.1	ENSG00000285733		protein_coding		NA	Not_Orphanet_gene	122871	282079	2		Genes not presented in OMIM
6	167962412	169542840	gnomAD-SV_v3_INV_chr6_cb21677a	1580428	8e-06	1	0	1.58614	0	rare(AF<0.05)	6	169457212	169702029	ENSG00000184465	ENSG00000184465.16	ENST00000448612	ENST00000448612.6	ENSG00000184465.16	ENSG00000184465	NM_182552.5	protein_coding	WDR27	NA	Not_Orphanet_gene	85628	244818	2		Genes not presented in OMIM
6	169807670	170315939	gnomAD-SV_v3_INV_chr6_15acf4b2	508269	8e-06	1	0	1.58614	0	rare(AF<0.05)	6	170306758	170407067	ENSG00000112584	ENSG00000112584.14	ENST00000476287	ENST00000476287.4	ENSG00000112584.14	ENSG00000112584	NM_032448.3	protein_coding	FAM120B	No_OMIM_phenotype	Not_Orphanet_gene	9181	100310	2		Genes in OMIM without any phenotype
7	3630130	76728818	gnomAD-SV_v3_INV_chr7_3c8358a2	73098688	8e-06	1	0	1.58614	0	rare(AF<0.05)	7	3301252	4269000	ENSG00000146555	ENSG00000146555.20	ENST00000404826	ENST00000404826.7	ENSG00000146555.20	ENSG00000146555	NM_152744.4	protein_coding	SDK1	No_OMIM_phenotype	Not_Orphanet_gene	638870	967749	2		Genes in OMIM without any phenotype
7	6007774	6098582	gnomAD-SV_v3_INV_chr7_50323bd0	90808	1.6e-05	2	0	3.17229	0	rare(AF<0.05)	7	5970925	6009049	ENSG00000122512	ENSG00000122512.17	ENST00000265849	ENST00000265849.12	ENSG00000122512.17	ENSG00000122512	NM_000535.7	protein_coding	PMS2	Lynch syndrome 4, 614337 (3); Mismatch repair cancer syndrome 4, 619101 (3), Autosomal recessive	Orphanet_gene	1275	38125	2		Genes in OMIM with at least one phenotype
7	15309523	15608697	gnomAD-SV_v3_INV_chr7_c6e6c694	299174	8e-06	1	0	1.58614	0	rare(AF<0.05)	7	15200317	15562015	ENSG00000187546	ENSG00000187546.14	ENST00000342526	ENST00000342526.8	ENSG00000187546.14	ENSG00000187546	NM_001004320.2	protein_coding	AGMO	No_OMIM_phenotype	Not_Orphanet_gene	252492	361699	2		Genes in OMIM without any phenotype
7	17456053	17456910	gnomAD-SV_v3_INV_chr7_d846b0fd	857	1.6e-05	0	1	0	1.58614	rare(AF<0.05)	7	17299295	17467234	ENSG00000283321	ENSG00000283321.1	ENST00000637807	ENST00000637807.1	ENSG00000283321.1	ENSG00000283321		protein_coding		NA	Not_Orphanet_gene	857	167940	3		Genes not presented in OMIM
7	20746775	22016047	gnomAD-SV_v3_INV_chr7_afff35e0	1269272	8e-06	1	0	1.58614	0	rare(AF<0.05)	7	20615667	20757008	ENSG00000004846	ENSG00000004846.17	ENST00000404938	ENST00000404938.7	ENSG00000004846.17	ENSG00000004846	NM_001163941.2	protein_coding	ABCB5	No_OMIM_phenotype	Not_Orphanet_gene	10233	141342	2		Genes in OMIM without any phenotype
7	21726781	21728240	gnomAD-SV_v3_INV_chr7_2f718130	1459	8e-06	1	0	1.58614	0	rare(AF<0.05)	7	21543039	21901839	ENSG00000105877	ENSG00000105877.19	ENST00000409508	ENST00000409508.8	ENSG00000105877.19	ENSG00000105877	NM_001277115.2	protein_coding	DNAH11	Ciliary dyskinesia, primary, 7, with or without situs inversus, 611884 (3), Autosomal recessive	Orphanet_gene	1459	358801	3		Genes in OMIM with at least one phenotype
7	23142596	36328749	gnomAD-SV_v3_INV_chr7_de57e45e	13186153	8e-06	1	0	1.58614	0	rare(AF<0.05)	7	23105785	23177914	ENSG00000122550	ENSG00000122550.18	ENST00000339077	ENST00000339077.10	ENSG00000122550.18	ENSG00000122550	NM_001031710.3	protein_coding	KLHL7	Retinitis pigmentosa 42, 612943 (3), Autosomal dominant; PERCHING syndrome, 617055 (3), Autosomal recessive	Orphanet_gene	35318	72130	2		Genes in OMIM with at least one phenotype
7	23142596	36328749	gnomAD-SV_v3_INV_chr7_de57e45e	13186153	8e-06	1	0	1.58614	0	rare(AF<0.05)	7	36324152	36367240	ENSG00000164542	ENSG00000164542.13	ENST00000440378	ENST00000440378.6	ENSG00000164542.13	ENSG00000164542	NM_001199706.2	protein_coding	MATCAP2	No_OMIM_phenotype	Not_Orphanet_gene	4597	43089	2		Genes in OMIM without any phenotype
7	23816270	24514574	gnomAD-SV_v3_INV_chr7_ef8e8dd4	698304	8e-06	1	0	1.58614	0	rare(AF<0.05)	7	23710219	23832513	ENSG00000196335	ENSG00000196335.13	ENST00000355870	ENST00000355870.8	ENSG00000196335.13	ENSG00000196335	NM_031414.5	protein_coding	STK31	No_OMIM_phenotype	Not_Orphanet_gene	16243	122295	2		Genes in OMIM without any phenotype
7	27769756	29228988	gnomAD-SV_v3_INV_chr7_52719fb7	1459232	8e-06	1	0	1.58614	0	rare(AF<0.05)	7	27740162	27829767	ENSG00000106052	ENSG00000106052.14	ENST00000396319	ENST00000396319.7	ENSG00000106052.14	ENSG00000106052	NM_006024.7	protein_coding	TAX1BP1	No_OMIM_phenotype	Not_Orphanet_gene	60011	89606	2		Genes in OMIM without any phenotype
7	27769756	29228988	gnomAD-SV_v3_INV_chr7_52719fb7	1459232	8e-06	1	0	1.58614	0	rare(AF<0.05)	7	29194775	29514328	ENSG00000106069	ENSG00000106069.26	ENST00000222792	ENST00000222792.11	ENSG00000106069.26	ENSG00000106069	NM_004067.4	protein_coding	CHN2	No_OMIM_phenotype	Not_Orphanet_gene	34213	319554	2		Genes in OMIM without any phenotype
7	28219219	50724339	gnomAD-SV_v3_INV_chr7_650ac375	22505120	8e-06	1	0	1.58614	0	rare(AF<0.05)	7	50590068	50782896	ENSG00000106070	ENSG00000106070.20	ENST00000401949	ENST00000401949.6	ENSG00000106070.20	ENSG00000106070	NM_001350814.2	protein_coding	GRB10	No_OMIM_phenotype	Orphanet_gene	134271	192829	2		Genes in OMIM without any phenotype
7	28669078	28669704	gnomAD-SV_v3_INV_chr7_cf1590c5	626	8e-06	1	0	1.58614	0	rare(AF<0.05)	7	28412518	28825894	ENSG00000146592	ENSG00000146592.17	ENST00000357727	ENST00000357727.7	ENSG00000146592.17	ENSG00000146592	NM_182898.4	protein_coding	CREB5	No_OMIM_phenotype	Not_Orphanet_gene	626	413377	3		Genes in OMIM without any phenotype
7	31616283	31616359	gnomAD-SV_v3_INV_chr7_7a3a609e	76	0.000301	38	0	0.000602735	0	rare(AF<0.05)	7	31514090	31656504	ENSG00000180347	ENSG00000180347.15	ENST00000615280	ENST00000615280.5	ENSG00000180347.15	ENSG00000180347	NM_001257967.3	protein_coding	ITPRID1	NA	Not_Orphanet_gene	76	142415	3		Genes not presented in OMIM
7	31767188	32172492	gnomAD-SV_v3_INV_chr7_bcc992cd	405304	8e-06	1	0	1.58614	0	rare(AF<0.05)	7	31751179	32070407	ENSG00000154678	ENSG00000154678.18	ENST00000396191	ENST00000396191.6	ENSG00000154678.18	ENSG00000154678	NM_001191057.4	protein_coding	PDE1C	?Deafness, autosomal dominant 74, 618140 (3), Autosomal dominant	Orphanet_gene	303219	319229	2		Genes in OMIM with at least one phenotype
7	33627089	48321514	gnomAD-SV_v3_INV_chr7_29cfa5e5	14694425	8e-06	1	0	1.58617	0	rare(AF<0.05)	7	48171458	48647497	ENSG00000179869	ENSG00000179869.15	ENST00000435803	ENST00000435803.6	ENSG00000179869.15	ENSG00000179869	NM_152701.5	protein_coding	ABCA13	No_OMIM_phenotype	Not_Orphanet_gene	150056	476040	2		Genes in OMIM without any phenotype
7	36180602	36206542	gnomAD-SV_v3_INV_chr7_52041d6b	25940	8e-06	1	0	1.58614	0	rare(AF<0.05)	7	36153254	36301538	ENSG00000122547	ENSG00000122547.12	ENST00000242108	ENST00000242108.9	ENSG00000122547.12	ENSG00000122547	NM_030636.3	protein_coding	EEPD1	No_OMIM_phenotype	Not_Orphanet_gene	25940	148285	3		Genes in OMIM without any phenotype
7	39297613	39297743	gnomAD-SV_v3_INV_chr7_d7b682d1	130	0.012967	1627	4	0.0258066	6.34457	rare(AF<0.05)	7	38977909	39468601	ENSG00000106536	ENSG00000106536.21	ENST00000518318	ENST00000518318.7	ENSG00000106536.21	ENSG00000106536	NM_001370959.1	protein_coding	POU6F2	{Wilms tumor susceptibility-5}, 601583 (3), Somatic mutation, Autosomal dominant	Orphanet_gene	130	490693	3		Genes in OMIM with at least one phenotype
7	39346511	89976117	gnomAD-SV_v3_INV_chr7_50b5bbba	50629606	1.6e-05	0	1	0	1.58614	rare(AF<0.05)	7	38977909	39468601	ENSG00000106536	ENSG00000106536.21	ENST00000518318	ENST00000518318.7	ENSG00000106536.21	ENSG00000106536	NM_001370959.1	protein_coding	POU6F2	{Wilms tumor susceptibility-5}, 601583 (3), Somatic mutation, Autosomal dominant	Orphanet_gene	122090	490693	2		Genes in OMIM with at least one phenotype
7	40549656	40669841	gnomAD-SV_v3_INV_chr7_1bce303f	120185	8e-06	1	0	1.58614	0	rare(AF<0.05)	7	40135005	40860763	ENSG00000175600	ENSG00000175600.16	ENST00000335693	ENST00000335693.9	ENSG00000175600.16	ENSG00000175600	NM_001193313.2	protein_coding	SUGCT	Glutaric aciduria III, 231690 (3), Autosomal recessive	Orphanet_gene	120185	725759	3		Genes in OMIM with at least one phenotype
7	41961157	41961252	gnomAD-SV_v3_INV_chr7_ae5114db	95	2.4e-05	3	0	4.75843	0	rare(AF<0.05)	7	41960949	42237209	ENSG00000106571	ENSG00000106571.15	ENST00000395925	ENST00000395925.8	ENSG00000106571.15	ENSG00000106571	NM_000168.6	protein_coding	GLI3	Greig cephalopolysyndactyly syndrome, 175700 (3), Autosomal dominant; Polydactyly, postaxial, types A1 and B, 174200 (3), Autosomal dominant; Pallister-Hall syndrome, 146510 (3), Autosomal dominant; Polydactyly, preaxial, type IV, 174700 (3), Autosomal dominant	Orphanet_gene	95	276261	3		Genes in OMIM with at least one phenotype
7	66311470	71928649	gnomAD-SV_v3_INV_chr7_7986ffc1	5617179	8e-06	1	0	1.58614	0	rare(AF<0.05)	7	66205334	66360443	ENSG00000169902	ENSG00000169902.15	ENST00000304842	ENST00000304842.6	ENSG00000169902.15	ENSG00000169902	NM_003596.4	protein_coding	TPST1	No_OMIM_phenotype	Not_Orphanet_gene	48973	155110	2		Genes in OMIM without any phenotype
7	66311470	71928649	gnomAD-SV_v3_INV_chr7_7986ffc1	5617179	8e-06	1	0	1.58614	0	rare(AF<0.05)	7	71779491	72412338	ENSG00000183166	ENSG00000183166.12	ENST00000395275	ENST00000395275.7	ENSG00000183166.12	ENSG00000183166	NM_031468.4	protein_coding	CALN1	No_OMIM_phenotype	Not_Orphanet_gene	149158	632848	2		Genes in OMIM without any phenotype
7	68322743	77808743	gnomAD-SV_v3_INV_chr7_dd5edd09	9486000	8e-06	1	0	1.58617	0	rare(AF<0.05)	7	77798773	77957225	ENSG00000006576	ENSG00000006576.17	ENST00000422959	ENST00000422959.8	ENSG00000006576.17	ENSG00000006576	NM_001395272.1	protein_coding	PHTF2	No_OMIM_phenotype	Not_Orphanet_gene	9970	158453	2		Genes in OMIM without any phenotype
7	72717234	72725555	gnomAD-SV_v3_INV_chr7_c72be3f6	8321	8e-06	1	0	1.58614	0	rare(AF<0.05)	7	72574513	72828200	ENSG00000277149	ENSG00000277149.5	ENST00000620995	ENST00000620995.5	ENSG00000277149.5	ENSG00000277149	NM_001145440.3	protein_coding	TYW1B	NA	Not_Orphanet_gene	8321	253688	3		Genes not presented in OMIM
7	75606396	76592717	gnomAD-SV_v3_INV_chr7_083f451c	986321	8e-06	1	0	1.58614	0	rare(AF<0.05)	7	75533298	75738941	ENSG00000127946	ENSG00000127946.17	ENST00000336926	ENST00000336926.11	ENSG00000127946.17	ENSG00000127946	NM_005338.7	protein_coding	HIP1	No_OMIM_phenotype	Not_Orphanet_gene	132545	205644	2		Genes in OMIM without any phenotype
7	80673307	80673376	gnomAD-SV_v3_INV_chr7_4a432686	69	0.000254	32	0	0.000507566	0	rare(AF<0.05)	7	80638642	80679274	ENSG00000135218	ENSG00000135218.19	ENST00000447544	ENST00000447544.7	ENSG00000135218.19	ENSG00000135218	NM_001001548.3	protein_coding	CD36	Platelet glycoprotein IV deficiency, 608404 (3), Autosomal recessive; {Coronary heart disease, susceptibility to, 7}, 610938 (3); {Malaria, cerebral, susceptibility to}, 611162 (3); {Malaria, cerebral, reduced risk of}, 611162 (3)	Not_Orphanet_gene	69	40633	3		Genes in OMIM with at least one phenotype
7	82088574	108828274	gnomAD-SV_v3_INV_chr7_913e04f1	26739700	8e-06	1	0	1.58614	0	rare(AF<0.05)	7	81946444	82443777	ENSG00000153956	ENSG00000153956.17	ENST00000356860	ENST00000356860.8	ENSG00000153956.17	ENSG00000153956	NM_000722.4	protein_coding	CACNA2D1	Developmental and epileptic encephalopathy 110, 620149 (3), Autosomal recessive	Orphanet_gene	355203	497334	2		Genes in OMIM with at least one phenotype
7	82152636	82153375	gnomAD-SV_v3_INV_chr7_bf3da633	739	8e-06	1	0	1.58614	0	rare(AF<0.05)	7	81946444	82443777	ENSG00000153956	ENSG00000153956.17	ENST00000356860	ENST00000356860.8	ENSG00000153956.17	ENSG00000153956	NM_000722.4	protein_coding	CACNA2D1	Developmental and epileptic encephalopathy 110, 620149 (3), Autosomal recessive	Orphanet_gene	739	497334	3		Genes in OMIM with at least one phenotype
7	82789479	82789939	gnomAD-SV_v3_INV_chr7_287abd14	460	8e-06	1	0	1.58614	0	rare(AF<0.05)	7	82754012	83162884	ENSG00000186472	ENSG00000186472.20	ENST00000333891	ENST00000333891.14	ENSG00000186472.20	ENSG00000186472	NM_033026.6	protein_coding	PCLO	?Pontocerebellar hypoplasia, type 3, 608027 (3), Autosomal recessive	Orphanet_gene	460	408873	3		Genes in OMIM with at least one phenotype
7	87897535	87898640	gnomAD-SV_v3_INV_chr7_bb4458a1	1105	1.6e-05	2	0	3.17229	0	rare(AF<0.05)	7	87876493	87909553	ENSG00000006634	ENSG00000006634.8	ENST00000265728	ENST00000265728.6	ENSG00000006634.8	ENSG00000006634	NM_006716.4	protein_coding	DBF4	No_OMIM_phenotype	Not_Orphanet_gene	1105	33061	3		Genes in OMIM without any phenotype
7	89208232	89208759	gnomAD-SV_v3_INV_chr7_189bdb99	527	7.1e-05	9	0	0.000142753	0	rare(AF<0.05)	7	88759700	89338528	ENSG00000182348	ENSG00000182348.7	ENST00000333190	ENST00000333190.5	ENSG00000182348.7	ENSG00000182348	NM_181646.5	protein_coding	ZNF804B	NA	Not_Orphanet_gene	527	578829	3		Genes not presented in OMIM
7	94269716	99762448	gnomAD-SV_v3_INV_chr7_83b20c9d	5492732	8e-06	1	0	1.58614	0	rare(AF<0.05)	7	99756967	99784184	ENSG00000160868	ENSG00000160868.16	ENST00000651514	ENST00000651514.1	ENSG00000160868.16	ENSG00000160868	NM_017460.6	protein_coding	CYP3A4	Vitamin D-dependent rickets, type 3, 619073 (3), Autosomal dominant	Not_Orphanet_gene	5481	27218	2		Genes in OMIM with at least one phenotype
7	99584092	141609421	gnomAD-SV_v3_INV_chr7_019ada5b	42025329	8e-06	1	0	1.58617	0	rare(AF<0.05)	7	141551410	141655244	ENSG00000006530	ENSG00000006530.18	ENST00000649286	ENST00000649286.2	ENSG00000006530.18	ENSG00000006530	NM_018238.4	protein_coding	AGK	Cataract 38, autosomal recessive, 614691 (3), Autosomal recessive; Sengers syndrome, 212350 (3), Autosomal recessive	Orphanet_gene	58011	103835	2		Genes in OMIM with at least one phenotype
7	99925192	99936027	gnomAD-SV_v3_INV_chr7_51e0dd2f	10835	0.000484	57	2	0.000904102	3.17229	rare(AF<0.05)	7	99923266	99929620	ENSG00000176402	ENSG00000176402.6	ENST00000312891	ENST00000312891.3	ENSG00000176402.6	ENSG00000176402	NM_181538.3	protein_coding	GJC3	No_OMIM_phenotype	Not_Orphanet_gene	4428	6355	2		Genes in OMIM without any phenotype
7	100117334	100118297	gnomAD-SV_v3_INV_chr7_ea8e35bc	963	8e-06	1	0	1.58614	0	rare(AF<0.05)	7	100107070	100119358	ENSG00000106290	ENSG00000106290.16	ENST00000453269	ENST00000453269.7	ENSG00000106290.16	ENSG00000106290	NM_139315.3	protein_coding	TAF6	Alazami-Yuan syndrome, 617126 (3), Autosomal recessive	Not_Orphanet_gene	963	12289	3		Genes in OMIM with at least one phenotype
7	102022052	102022459	gnomAD-SV_v3_INV_chr7_264e68e7	407	8e-06	1	0	1.58614	0	rare(AF<0.05)	7	101816007	102283958	ENSG00000257923	ENSG00000257923.12	ENST00000622516	ENST00000622516.6	ENSG00000257923.12	ENSG00000257923		protein_coding	CUX1	Global developmental delay with or without impaired intellectual development, 618330 (3), Autosomal dominant	Orphanet_gene	407	467952	3		Genes in OMIM with at least one phenotype
7	103532161	103532541	gnomAD-SV_v3_INV_chr7_3e66b1fa	380	3.2e-05	4	0	6.34457	0	rare(AF<0.05)	7	103471789	103989658	ENSG00000189056	ENSG00000189056.15	ENST00000428762	ENST00000428762.6	ENSG00000189056.15	ENSG00000189056	NM_005045.4	protein_coding	RELN	{Epilepsy, familial temporal lobe, 7}, 616436 (3), Autosomal dominant; Lissencephaly 2 (Norman-Roberts type), 257320 (3), Autosomal recessive	Orphanet_gene	380	517870	3		Genes in OMIM with at least one phenotype
7	108418287	108421534	gnomAD-SV_v3_INV_chr7_322679d9	3247	3.2e-05	4	0	6.34457	0	rare(AF<0.05)	7	108147649	108456436	ENSG00000091129	ENSG00000091129.22	ENST00000379028	ENST00000379028.8	ENSG00000091129.22	ENSG00000091129	NM_001037132.4	protein_coding	NRCAM	Neurodevelopmental disorder with neuromuscular and skeletal abnormalities, 619833 (3), Autosomal recessive	Orphanet_gene	3247	308788	3		Genes in OMIM with at least one phenotype
7	111189283	111190350	gnomAD-SV_v3_INV_chr7_e4579cc3	1067	0.000309	37	1	0.000586873	1.58614	rare(AF<0.05)	7	110662644	111562492	ENSG00000184903	ENSG00000184903.10	ENST00000405709	ENST00000405709.7	ENSG00000184903.10	ENSG00000184903	NM_032549.4	protein_coding	IMMP2L	No_OMIM_phenotype	Orphanet_gene	1067	899849	3		Genes in OMIM without any phenotype
7	113901069	113902113	gnomAD-SV_v3_INV_chr7_682b7f38	1044	8e-06	1	0	1.58614	0	rare(AF<0.05)	7	113876777	113919009	ENSG00000154415	ENSG00000154415.8	ENST00000284601	ENST00000284601.4	ENSG00000154415.8	ENSG00000154415	NM_002711.4	protein_coding	PPP1R3A	Insulin resistance, severe, digenic, 125853 (3), Autosomal dominant	Not_Orphanet_gene	1044	42233	3		Genes in OMIM with at least one phenotype
7	123982106	124892883	gnomAD-SV_v3_INV_chr7_945b124b	910777	8e-06	1	0	1.58614	0	rare(AF<0.05)	7	124822386	124929825	ENSG00000128513	ENSG00000128513.16	ENST00000357628	ENST00000357628.8	ENSG00000128513.16	ENSG00000128513	NM_015450.3	protein_coding	POT1	Tumor predisposition syndrome 3, 615848 (3), Autosomal dominant; ?Cerebroretinal microangiopathy with calcifications and cysts 3, 620368 (3), Autosomal recessive; ?Pulmonary fibrosis and/or bone marrow failure syndrome, telomere-related, 8, 620367 (3), Autosomal dominant	Orphanet_gene	70497	107440	2		Genes in OMIM with at least one phenotype
7	124607350	139914191	gnomAD-SV_v3_INV_chr7_68f47166	15306841	8e-06	1	0	1.58617	0	rare(AF<0.05)	7	139829264	140020293	ENSG00000059377	ENSG00000059377.19	ENST00000448866	ENST00000448866.7	ENSG00000059377.19	ENSG00000059377	NM_001061.7	protein_coding	TBXAS1	Ghosal hematodiaphyseal syndrome, 231095 (3), Autosomal recessive	Orphanet_gene	84927	191030	2		Genes in OMIM with at least one phenotype
7	124917835	126372536	gnomAD-SV_v3_INV_chr7_2a752842	1454701	8e-06	1	0	1.58614	0	rare(AF<0.05)	7	124822386	124929825	ENSG00000128513	ENSG00000128513.16	ENST00000357628	ENST00000357628.8	ENSG00000128513.16	ENSG00000128513	NM_015450.3	protein_coding	POT1	Tumor predisposition syndrome 3, 615848 (3), Autosomal dominant; ?Cerebroretinal microangiopathy with calcifications and cysts 3, 620368 (3), Autosomal recessive; ?Pulmonary fibrosis and/or bone marrow failure syndrome, telomere-related, 8, 620367 (3), Autosomal dominant	Orphanet_gene	11990	107440	2		Genes in OMIM with at least one phenotype
7	132809522	133536547	gnomAD-SV_v3_INV_chr7_5a5b3a7e	727025	8e-06	1	0	1.58614	0	rare(AF<0.05)	7	132784870	133082090	ENSG00000106554	ENSG00000106554.13	ENST00000262570	ENST00000262570.10	ENSG00000106554.13	ENSG00000106554	NM_017812.4	protein_coding	CHCHD3	No_OMIM_phenotype	Not_Orphanet_gene	272568	297221	2		Genes in OMIM without any phenotype
7	132809522	133536547	gnomAD-SV_v3_INV_chr7_5a5b3a7e	727025	8e-06	1	0	1.58614	0	rare(AF<0.05)	7	133253078	134065761	ENSG00000131558	ENSG00000131558.15	ENST00000253861	ENST00000253861.5	ENSG00000131558.15	ENSG00000131558	NM_021807.4	protein_coding	EXOC4	No_OMIM_phenotype	Not_Orphanet_gene	283469	812684	2		Genes in OMIM without any phenotype
7	138194648	138620353	gnomAD-SV_v3_INV_chr7_65501206	425705	7.9e-05	8	1	0.000126891	1.58614	rare(AF<0.05)	7	138594285	138701362	ENSG00000157703	ENSG00000157703.16	ENST00000674285	ENST00000674285.1	ENSG00000157703.16	ENSG00000157703	NM_001139456.2	protein_coding	SVOPL	No_OMIM_phenotype	Not_Orphanet_gene	26068	107078	2		Genes in OMIM without any phenotype
7	142125831	142282246	gnomAD-SV_v3_INV_chr7_eb3b873b	156415	3.2e-05	4	0	6.34457	0	rare(AF<0.05)	7	142111718	142222324	ENSG00000257743	ENSG00000257743.9	ENST00000477922	ENST00000477922.4	ENSG00000257743.9	ENSG00000257743	NM_001293626.2	protein_coding	MGAM2	NA	Not_Orphanet_gene	96493	110607	2		Genes not presented in OMIM
7	142200560	149795034	gnomAD-SV_v3_INV_chr7_b96abf4b	7594474	8e-06	1	0	1.58614	0	rare(AF<0.05)	7	142111718	142222324	ENSG00000257743	ENSG00000257743.9	ENST00000477922	ENST00000477922.4	ENSG00000257743.9	ENSG00000257743	NM_001293626.2	protein_coding	MGAM2	NA	Not_Orphanet_gene	21764	110607	2		Genes not presented in OMIM
7	146097076	146414059	gnomAD-SV_v3_INV_chr7_abd6424c	316983	8e-06	1	0	1.58614	0	rare(AF<0.05)	7	146116801	148420998	ENSG00000174469	ENSG00000174469.23	ENST00000361727	ENST00000361727.8	ENSG00000174469.23	ENSG00000174469	NM_014141.6	protein_coding	CNTNAP2	Pitt-Hopkins like syndrome 1, 610042 (3), Autosomal recessive; {Autism susceptibility 15}, 612100 (3)	Orphanet_gene	297258	2304198	2		Genes in OMIM with at least one phenotype
7	148311159	148311781	gnomAD-SV_v3_INV_chr7_80d3a157	622	8e-06	1	0	1.58614	0	rare(AF<0.05)	7	146116801	148420998	ENSG00000174469	ENSG00000174469.23	ENST00000361727	ENST00000361727.8	ENSG00000174469.23	ENSG00000174469	NM_014141.6	protein_coding	CNTNAP2	Pitt-Hopkins like syndrome 1, 610042 (3), Autosomal recessive; {Autism susceptibility 15}, 612100 (3)	Orphanet_gene	622	2304198	3		Genes in OMIM with at least one phenotype
7	148776453	148777863	gnomAD-SV_v3_INV_chr7_e0898457	1410	8e-06	1	0	1.58614	0	rare(AF<0.05)	7	148698903	148801110	ENSG00000055130	ENSG00000055130.18	ENST00000325222	ENST00000325222.9	ENSG00000055130.18	ENSG00000055130	NM_003592.3	protein_coding	CUL1	No_OMIM_phenotype	Not_Orphanet_gene	1410	102208	3		Genes in OMIM without any phenotype
7	152037671	152039478	gnomAD-SV_v3_INV_chr7_0b5c5a23	1807	2.4e-05	3	0	4.75843	0	rare(AF<0.05)	7	152025674	152122340	ENSG00000178234	ENSG00000178234.13	ENST00000430044	ENST00000430044.7	ENSG00000178234.13	ENSG00000178234	NM_022087.4	protein_coding	GALNT11	No_OMIM_phenotype	Not_Orphanet_gene	1807	96667	3		Genes in OMIM without any phenotype
7	152107101	152108024	gnomAD-SV_v3_INV_chr7_99ac1f08	923	8e-06	1	0	1.58614	0	rare(AF<0.05)	7	152025674	152122340	ENSG00000178234	ENSG00000178234.13	ENST00000430044	ENST00000430044.7	ENSG00000178234.13	ENSG00000178234	NM_022087.4	protein_coding	GALNT11	No_OMIM_phenotype	Not_Orphanet_gene	923	96667	3		Genes in OMIM without any phenotype
7	152648857	152651264	gnomAD-SV_v3_INV_chr7_d7e79b3f	2407	1.6e-05	2	0	3.17229	0	rare(AF<0.05)	7	152644776	152676141	ENSG00000196584	ENSG00000196584.4	ENST00000359321	ENST00000359321.2	ENSG00000196584.4	ENSG00000196584	NM_005431.2	protein_coding	XRCC2	Spermatogenic failure 50, 619145 (3), Autosomal recessive; ?Premature ovarian failure 17, 619146 (3), Autosomal recessive; ?Fanconi anemia, complementation group U, 617247 (3), Autosomal recessive	Orphanet_gene	2407	31366	3		Genes in OMIM with at least one phenotype
8	582222	693511	gnomAD-SV_v3_INV_chr8_7a036785	111289	8e-06	1	0	1.58614	0	rare(AF<0.05)	8	664200	731224	ENSG00000104714	ENSG00000104714.14	ENST00000262109	ENST00000262109.8	ENSG00000104714.14	ENSG00000104714	NM_207332.3	protein_coding	ERICH1	NA	Not_Orphanet_gene	29311	67025	2		Genes not presented in OMIM
8	2869652	3130046	gnomAD-SV_v3_INV_chr8_8f4a5eb9	260394	8e-06	1	0	1.58614	0	rare(AF<0.05)	8	2935361	4994914	ENSG00000183117	ENSG00000183117.20	ENST00000635120	ENST00000635120.2	ENSG00000183117.20	ENSG00000183117	NM_033225.6	protein_coding	CSMD1	No_OMIM_phenotype	Not_Orphanet_gene	194685	2059554	2		Genes in OMIM without any phenotype
8	6327029	6427862	gnomAD-SV_v3_INV_chr8_6e5cbc7a	100833	8e-06	1	0	1.58614	0	rare(AF<0.05)	8	6406627	6648508	ENSG00000147316	ENSG00000147316.15	ENST00000344683	ENST00000344683.10	ENSG00000147316.15	ENSG00000147316	NM_024596.5	protein_coding	MCPH1	Microcephaly 1, primary, autosomal recessive, 251200 (3), Autosomal recessive	Orphanet_gene	21235	241882	2		Genes in OMIM with at least one phenotype
8	10528511	10591730	gnomAD-SV_v3_INV_chr8_656f37e7	63219	1.6e-05	2	0	3.17229	0	rare(AF<0.05)	8	10525532	10538819	ENSG00000184647	ENSG00000184647.11	ENST00000328655	ENST00000328655.8	ENSG00000184647.11	ENSG00000184647	NM_198464.4	protein_coding	PRSS55	No_OMIM_phenotype	Not_Orphanet_gene	10308	13288	2		Genes in OMIM without any phenotype
8	11135198	11136286	gnomAD-SV_v3_INV_chr8_d315168a	1088	8e-06	1	0	1.58614	0	rare(AF<0.05)	8	10896045	11201833	ENSG00000171044	ENSG00000171044.11	ENST00000416569	ENST00000416569.3	ENSG00000171044.11	ENSG00000171044	NM_173683.4	protein_coding	XKR6	NA	Not_Orphanet_gene	1088	305789	3		Genes not presented in OMIM
8	13356903	13359257	gnomAD-SV_v3_INV_chr8_5a27ae85	2354	8e-06	1	0	1.58614	0	rare(AF<0.05)	8	13083361	13514851	ENSG00000164741	ENSG00000164741.15	ENST00000276297	ENST00000276297.9	ENSG00000164741.15	ENSG00000164741	NM_182643.3	protein_coding	DLC1	Colorectal cancer, somatic, 114500 (3)	Not_Orphanet_gene	2354	431491	3		Genes in OMIM with at least one phenotype
8	13861829	68481983	gnomAD-SV_v3_INV_chr8_ce4a5dc5	54620154	8e-06	1	0	1.58614	0	rare(AF<0.05)	8	68330955	68819023	ENSG00000165084	ENSG00000165084.16	ENST00000518698	ENST00000518698.6	ENSG00000165084.16	ENSG00000165084	NM_052958.4	protein_coding	C8orf34	NA	Not_Orphanet_gene	151028	488069	2		Genes not presented in OMIM
8	14678650	14739468	gnomAD-SV_v3_INV_chr8_c1ab1dd0	60818	1.6e-05	2	0	3.17229	0	rare(AF<0.05)	8	14084845	15238431	ENSG00000185053	ENSG00000185053.14	ENST00000382080	ENST00000382080.6	ENSG00000185053.14	ENSG00000185053	NM_139167.4	protein_coding	SGCZ	No_OMIM_phenotype	Not_Orphanet_gene	60818	1153587	3		Genes in OMIM without any phenotype
8	15547012	15547946	gnomAD-SV_v3_INV_chr8_cd78a114	934	1.6e-05	0	1	0	1.58614	rare(AF<0.05)	8	15540263	15766638	ENSG00000104723	ENSG00000104723.21	ENST00000503731	ENST00000503731.6	ENSG00000104723.21	ENSG00000104723	NM_006765.4	protein_coding	TUSC3	Intellectual developmental disorder, autosomal recessive 7, 611093 (3), Autosomal recessive	Orphanet_gene	934	226376	3		Genes in OMIM with at least one phenotype
8	16140947	16141281	gnomAD-SV_v3_INV_chr8_bd7d8bc7	334	8e-06	1	0	1.58614	0	rare(AF<0.05)	8	16107881	16192651	ENSG00000038945	ENSG00000038945.15	ENST00000262101	ENST00000262101.10	ENSG00000038945.15	ENSG00000038945	NM_138715.3	protein_coding	MSR1	Barrett esophagus/esophageal adenocarcinoma, 614266 (3)	Orphanet_gene	334	84771	3		Genes in OMIM with at least one phenotype
8	18718377	18720060	gnomAD-SV_v3_INV_chr8_da9d5bd9	1683	8e-06	1	0	1.58614	0	rare(AF<0.05)	8	18527303	19013703	ENSG00000156011	ENSG00000156011.19	ENST00000327040	ENST00000327040.13	ENSG00000156011.19	ENSG00000156011	NM_015310.4	protein_coding	PSD3	No_OMIM_phenotype	Not_Orphanet_gene	1683	486401	3		Genes in OMIM without any phenotype
8	22454327	22454727	gnomAD-SV_v3_INV_chr8_e604a96e	400	4e-05	3	1	4.75843	1.58614	rare(AF<0.05)	8	22441078	22541125	ENSG00000120910	ENSG00000120910.15	ENST00000240139	ENST00000240139.10	ENSG00000120910.15	ENSG00000120910	NM_005605.5	protein_coding	PPP3CC	No_OMIM_phenotype	Not_Orphanet_gene	400	100048	3		Genes in OMIM without any phenotype
8	24977094	26865371	gnomAD-SV_v3_INV_chr8_c015f24b	1888277	8e-06	1	0	1.58614	0	rare(AF<0.05)	8	26768809	26867278	ENSG00000120907	ENSG00000120907.18	ENST00000380573	ENST00000380573.4	ENSG00000120907.18	ENSG00000120907	NM_000680.4	protein_coding	ADRA1A	No_OMIM_phenotype	Not_Orphanet_gene	96562	98470	2		Genes in OMIM without any phenotype
8	25943220	25944457	gnomAD-SV_v3_INV_chr8_a7381075	1237	8e-06	1	0	1.58614	0	rare(AF<0.05)	8	25841725	26045413	ENSG00000221818	ENSG00000221818.9	ENST00000520164	ENST00000520164.6	ENSG00000221818.9	ENSG00000221818	NM_022659.4	protein_coding	EBF2	No_OMIM_phenotype	Not_Orphanet_gene	1237	203689	3		Genes in OMIM without any phenotype
8	28990916	28995590	gnomAD-SV_v3_INV_chr8_47a37ca7	4674	2.4e-05	3	0	4.75843	0	rare(AF<0.05)	8	28890395	29053262	ENSG00000147421	ENSG00000147421.18	ENST00000287701	ENST00000287701.15	ENSG00000147421.18	ENSG00000147421	NM_001135726.3	protein_coding	HMBOX1	No_OMIM_phenotype	Not_Orphanet_gene	4674	162868	3		Genes in OMIM without any phenotype
8	37766892	37767851	gnomAD-SV_v3_INV_chr8_11d5b61f	959	5.6e-05	7	0	0.00011103	0	rare(AF<0.05)	8	37762645	37779768	ENSG00000147471	ENSG00000147471.12	ENST00000328195	ENST00000328195.8	ENSG00000147471.12	ENSG00000147471	NM_007198.4	protein_coding	PLPBP	Epilepsy, early-onset, 1, vitamin B6-dependent, 617290 (3), Autosomal recessive	Orphanet_gene	959	17124	3		Genes in OMIM with at least one phenotype
8	47264128	47266271	gnomAD-SV_v3_INV_chr8_ce121a76	2143	2.4e-05	3	0	4.75843	0	rare(AF<0.05)	8	47260938	47736306	ENSG00000164808	ENSG00000164808.17	ENST00000297423	ENST00000297423.9	ENSG00000164808.17	ENSG00000164808	NM_001080394.4	protein_coding	SPIDR	Ovarian dysgenesis 9, 619665 (3), Autosomal recessive	Orphanet_gene	2143	475369	3		Genes in OMIM with at least one phenotype
8	50077498	50150300	gnomAD-SV_v3_INV_chr8_18770021	72802	8e-06	1	0	1.58614	0	rare(AF<0.05)	8	49911407	50796692	ENSG00000147481	ENSG00000147481.17	ENST00000642720	ENST00000642720.2	ENSG00000147481.17	ENSG00000147481	NM_018967.5	protein_coding	SNTG1	No_OMIM_phenotype	Not_Orphanet_gene	72802	885286	3		Genes in OMIM without any phenotype
8	50358651	75255653	gnomAD-SV_v3_INV_chr8_4a6eb59d	24897002	1.6e-05	2	0	3.17234	0	rare(AF<0.05)	8	49911407	50796692	ENSG00000147481	ENSG00000147481.17	ENST00000642720	ENST00000642720.2	ENSG00000147481.17	ENSG00000147481	NM_018967.5	protein_coding	SNTG1	No_OMIM_phenotype	Not_Orphanet_gene	438041	885286	2		Genes in OMIM without any phenotype
8	52653338	52654214	gnomAD-SV_v3_INV_chr8_1445b194	876	8e-06	1	0	1.58614	0	rare(AF<0.05)	8	52622458	52714435	ENSG00000023287	ENSG00000023287.13	ENST00000025008	ENST00000025008.10	ENSG00000023287.13	ENSG00000023287	NM_014781.5	protein_coding	RB1CC1	Breast cancer, somatic, 114480 (3)	Not_Orphanet_gene	876	91978	3		Genes in OMIM with at least one phenotype
8	52984858	55776372	gnomAD-SV_v3_INV_chr8_cfa9ace8	2791514	8e-06	1	0	1.58617	0	rare(AF<0.05)	8	55773446	55826445	ENSG00000137574	ENSG00000137574.11	ENST00000260129	ENST00000260129.6	ENSG00000137574.11	ENSG00000137574	NM_024831.8	protein_coding	TGS1	No_OMIM_phenotype	Not_Orphanet_gene	2926	53000	2		Genes in OMIM without any phenotype
8	55435043	55441598	gnomAD-SV_v3_INV_chr8_7bd1ad0c	6555	8e-06	1	0	1.58614	0	rare(AF<0.05)	8	55102028	55542054	ENSG00000206579	ENSG00000206579.10	ENST00000327381	ENST00000327381.7	ENSG00000206579.10	ENSG00000206579	NM_052898.2	protein_coding	XKR4	NA	Not_Orphanet_gene	6555	440027	3		Genes not presented in OMIM
8	60205407	60499436	gnomAD-SV_v3_INV_chr8_a2e68ebe	294029	8e-06	1	0	1.58614	0	rare(AF<0.05)	8	60185412	60281400	ENSG00000178538	ENSG00000178538.10	ENST00000317995	ENST00000317995.5	ENSG00000178538.10	ENSG00000178538	NM_004056.6	protein_coding	CA8	Cerebellar ataxia, impaired intellectual development and dysequilibrium syndrome 3, 613227 (3), Autosomal recessive	Orphanet_gene	75993	95989	2		Genes in OMIM with at least one phenotype
8	64781694	64783144	gnomAD-SV_v3_INV_chr8_3d82bb46	1450	8e-06	1	0	1.58614	0	rare(AF<0.05)	8	64590851	64798737	ENSG00000172817	ENSG00000172817.4	ENST00000310193	ENST00000310193.4	ENSG00000172817.4	ENSG00000172817	NM_004820.5	protein_coding	CYP7B1	Spastic paraplegia 5A, autosomal recessive, 270800 (3), Autosomal recessive; Bile acid synthesis defect, congenital, 3, 613812 (3), Autosomal recessive	Orphanet_gene	1450	207887	3		Genes in OMIM with at least one phenotype
8	69526362	98061472	gnomAD-SV_v3_INV_chr8_34c357d8	28535110	1.6e-05	2	0	3.17229	0	rare(AF<0.05)	8	69492847	69660912	ENSG00000137573	ENSG00000137573.14	ENST00000402687	ENST00000402687.9	ENSG00000137573.14	ENSG00000137573	NM_001128205.2	protein_coding	SULF1	No_OMIM_phenotype	Not_Orphanet_gene	134550	168066	2		Genes in OMIM without any phenotype
8	72392130	73009568	gnomAD-SV_v3_INV_chr8_d0d4a3a1	617438	1.6e-05	2	0	3.17229	0	rare(AF<0.05)	8	73008864	73048123	ENSG00000147601	ENSG00000147601.15	ENST00000276603	ENST00000276603.10	ENSG00000147601.15	ENSG00000147601	NM_017489.3	protein_coding	TERF1	No_OMIM_phenotype	Not_Orphanet_gene	704	39260	2		Genes in OMIM without any phenotype
8	72701967	72713864	gnomAD-SV_v3_INV_chr8_b6d6ee54	11897	8e-06	1	0	1.58614	0	rare(AF<0.05)	8	72537225	72938349	ENSG00000182674	ENSG00000182674.6	ENST00000523207	ENST00000523207.2	ENSG00000182674.6	ENSG00000182674	NM_004770.3	protein_coding	KCNB2	No_OMIM_phenotype	Not_Orphanet_gene	11897	401125	3		Genes in OMIM without any phenotype
8	78602612	78603450	gnomAD-SV_v3_INV_chr8_63838de7	838	8e-06	1	0	1.58614	0	rare(AF<0.05)	8	78516340	78605267	ENSG00000171033	ENSG00000171033.13	ENST00000396418	ENST00000396418.7	ENSG00000171033.13	ENSG00000171033	NM_006823.4	protein_coding	PKIA	No_OMIM_phenotype	Not_Orphanet_gene	838	88928	3		Genes in OMIM without any phenotype
8	84492030	84823868	gnomAD-SV_v3_INV_chr8_725f9134	331838	1.6e-05	0	1	0	1.58614	rare(AF<0.05)	8	84183274	84921844	ENSG00000184672	ENSG00000184672.12	ENST00000521268	ENST00000521268.6	ENSG00000184672.12	ENSG00000184672	NM_173848.7	protein_coding	RALYL	No_OMIM_phenotype	Not_Orphanet_gene	331838	738571	3		Genes in OMIM without any phenotype
8	87240473	87689526	gnomAD-SV_v3_INV_chr8_0108b2ce	449053	8e-06	1	0	1.58614	0	rare(AF<0.05)	8	86866415	87382859	ENSG00000176571	ENSG00000176571.13	ENST00000518476	ENST00000518476.6	ENSG00000176571.13	ENSG00000176571	NM_173538.3	protein_coding	CNBD1	NA	Not_Orphanet_gene	142386	516445	2		Genes not presented in OMIM
8	90977599	95722624	gnomAD-SV_v3_INV_chr8_8bbd1c88	4745025	8e-06	1	0	1.58614	0	rare(AF<0.05)	8	90958471	90985238	ENSG00000253250	ENSG00000253250.3	ENST00000517562	ENST00000517562.3	ENSG00000253250.3	ENSG00000253250	NM_001190972.2	protein_coding	C8orf88	NA	Not_Orphanet_gene	7639	26768	2		Genes not presented in OMIM
8	94182240	94182526	gnomAD-SV_v3_INV_chr8_f724cb16	286	8e-06	1	0	1.58614	0	rare(AF<0.05)	8	94127162	94208555	ENSG00000079112	ENSG00000079112.10	ENST00000027335	ENST00000027335.8	ENSG00000079112.10	ENSG00000079112	NM_004063.4	protein_coding	CDH17	No_OMIM_phenotype	Not_Orphanet_gene	286	81394	3		Genes in OMIM without any phenotype
8	94465641	98351756	gnomAD-SV_v3_INV_chr8_9db2c785	3886115	8e-06	1	0	1.58617	0	rare(AF<0.05)	8	94371960	94475115	ENSG00000197275	ENSG00000197275.14	ENST00000336148	ENST00000336148.10	ENSG00000197275.14	ENSG00000197275	NM_012415.3	protein_coding	RAD54B	Colon cancer, somatic, 114500 (3); Lymphoma, non-Hodgkin, somatic, 605027 (3)	Not_Orphanet_gene	9474	103156	2		Genes in OMIM with at least one phenotype
8	99340119	123580749	gnomAD-SV_v3_INV_chr8_5172bfeb	24240630	8e-06	1	0	1.58614	0	rare(AF<0.05)	8	99013274	99877580	ENSG00000132549	ENSG00000132549.20	ENST00000358544	ENST00000358544.7	ENSG00000132549.20	ENSG00000132549		protein_coding	VPS13B	Cohen syndrome, 216550 (3), Autosomal recessive	Orphanet_gene	537461	864307	2		Genes in OMIM with at least one phenotype
8	99662645	121209314	gnomAD-SV_v3_INV_chr8_cadb51e4	21546669	1.6e-05	0	1	0	1.58614	rare(AF<0.05)	8	99013274	99877580	ENSG00000132549	ENSG00000132549.20	ENST00000358544	ENST00000358544.7	ENSG00000132549.20	ENSG00000132549		protein_coding	VPS13B	Cohen syndrome, 216550 (3), Autosomal recessive	Orphanet_gene	214935	864307	2		Genes in OMIM with at least one phenotype
8	101602312	101602646	gnomAD-SV_v3_INV_chr8_0853e2ce	334	2.4e-05	3	0	4.75843	0	rare(AF<0.05)	8	101492439	101669726	ENSG00000083307	ENSG00000083307.12	ENST00000646743	ENST00000646743.1	ENSG00000083307.12	ENSG00000083307	NM_024915.4	protein_coding	GRHL2	Deafness, autosomal dominant 28, 608641 (3), Autosomal dominant; Ectodermal dysplasia/short stature syndrome, 616029 (3), Autosomal recessive; Corneal dystrophy, posterior polymorphous, 4, 618031 (3), Autosomal dominant	Orphanet_gene	334	177288	3		Genes in OMIM with at least one phenotype
8	108205783	108208221	gnomAD-SV_v3_INV_chr8_b4743874	2438	1.6e-05	2	0	3.17229	0	rare(AF<0.05)	8	108201216	108248717	ENSG00000104408	ENSG00000104408.11	ENST00000220849	ENST00000220849.10	ENSG00000104408.11	ENSG00000104408	NM_001568.3	protein_coding	EIF3E	No_OMIM_phenotype	Not_Orphanet_gene	2438	47502	3		Genes in OMIM without any phenotype
8	112481537	112501007	gnomAD-SV_v3_INV_chr8_4e3d441d	19470	8e-06	1	0	1.58614	0	rare(AF<0.05)	8	112222928	113436939	ENSG00000164796	ENSG00000164796.18	ENST00000297405	ENST00000297405.10	ENSG00000164796.18	ENSG00000164796	NM_198123.2	protein_coding	CSMD3	No_OMIM_phenotype	Not_Orphanet_gene	19470	1214012	3		Genes in OMIM without any phenotype
8	116705939	116707452	gnomAD-SV_v3_INV_chr8_24e6f04a	1513	8e-06	1	0	1.58614	0	rare(AF<0.05)	8	116642130	116755823	ENSG00000147677	ENSG00000147677.12	ENST00000521861	ENST00000521861.6	ENSG00000147677.12	ENSG00000147677	NM_003756.3	protein_coding	EIF3H	No_OMIM_phenotype	Not_Orphanet_gene	1513	113694	3		Genes in OMIM without any phenotype
8	117263674	119216536	gnomAD-SV_v3_INV_chr8_e3c23482	1952862	8e-06	1	0	1.58614	0	rare(AF<0.05)	8	119208363	119245673	ENSG00000147676	ENSG00000147676.14	ENST00000614891	ENST00000614891.5	ENSG00000147676.14	ENSG00000147676	NM_052886.3	protein_coding	MAL2	No_OMIM_phenotype	Not_Orphanet_gene	8173	37311	2		Genes in OMIM without any phenotype
8	122517047	123731477	gnomAD-SV_v3_INV_chr8_55c9a9d5	1214430	8e-06	1	0	1.58614	0	rare(AF<0.05)	8	123680794	123737393	ENSG00000104537	ENSG00000104537.17	ENST00000419625	ENST00000419625.6	ENSG00000104537.17	ENSG00000104537	NM_004306.4	protein_coding	ANXA13	No_OMIM_phenotype	Not_Orphanet_gene	50683	56600	2		Genes in OMIM without any phenotype
8	123434113	123434241	gnomAD-SV_v3_INV_chr8_eb5d2ddd	128	0.000531	67	0	0.00106272	0	rare(AF<0.05)	8	123416774	123442240	ENSG00000156795	ENSG00000156795.8	ENST00000287387	ENST00000287387.7	ENSG00000156795.8	ENSG00000156795	NM_018024.3	protein_coding	NTAQ1	No_OMIM_phenotype	Not_Orphanet_gene	128	25467	3		Genes in OMIM without any phenotype
8	132254951	132257446	gnomAD-SV_v3_INV_chr8_114c6c4b	2495	8.7e-05	11	0	0.000174476	0	rare(AF<0.05)	8	132120861	132481095	ENSG00000184156	ENSG00000184156.18	ENST00000388996	ENST00000388996.10	ENSG00000184156.18	ENSG00000184156	NM_004519.4	protein_coding	KCNQ3	Seizures, benign neonatal, 2, 121201 (3), Autosomal dominant	Orphanet_gene	2495	360235	3		Genes in OMIM with at least one phenotype
8	137223456	143780837	gnomAD-SV_v3_INV_chr8_0ef973d2	6557381	1.6e-05	2	0	3.17229	0	rare(AF<0.05)	8	143734139	143790645	ENSG00000203499	ENSG00000203499.12	ENST00000527139	ENST00000527139.7	ENSG00000203499.12	ENSG00000203499	NM_001381874.1	protein_coding	IQANK1	No_OMIM_phenotype	Not_Orphanet_gene	46698	56507	2		Genes in OMIM without any phenotype
8	138659423	138681699	gnomAD-SV_v3_INV_chr8_88d279f0	22276	8e-06	1	0	1.58614	0	rare(AF<0.05)	8	138588235	138914041	ENSG00000169436	ENSG00000169436.18	ENST00000303045	ENST00000303045.11	ENSG00000169436.18	ENSG00000169436	NM_152888.3	protein_coding	COL22A1	No_OMIM_phenotype	Not_Orphanet_gene	22276	325807	3		Genes in OMIM without any phenotype
8	142875702	142876303	gnomAD-SV_v3_INV_chr8_450f7d0e	601	7.9e-05	10	0	0.000158614	0	rare(AF<0.05)	8	142872357	142879825	ENSG00000160882	ENSG00000160882.13	ENST00000292427	ENST00000292427.10	ENSG00000160882.13	ENSG00000160882	NM_000497.4	protein_coding	CYP11B1	Aldosteronism, glucocorticoid-remediable, 103900 (3), Autosomal dominant; Adrenal hyperplasia, congenital, due to 11-beta-hydroxylase deficiency, 202010 (3), Autosomal recessive	Orphanet_gene	601	7469	3		Genes in OMIM with at least one phenotype
8	143305603	143318350	gnomAD-SV_v3_INV_chr8_36c23655	12747	1.6e-05	2	0	3.17229	0	rare(AF<0.05)	8	143309324	143334880	ENSG00000184428	ENSG00000184428.13	ENST00000329245	ENST00000329245.9	ENSG00000184428.13	ENSG00000184428	NM_052963.3	protein_coding	TOP1MT	No_OMIM_phenotype	Not_Orphanet_gene	9026	25557	2		Genes in OMIM without any phenotype
8	143645123	143699311	gnomAD-SV_v3_INV_chr8_bff9018d	54188	8e-06	1	0	1.58614	0	rare(AF<0.05)	8	143636019	143653730	ENSG00000183309	ENSG00000183309.12	ENST00000526926	ENST00000526926.6	ENSG00000183309.12	ENSG00000183309	NM_001261843.2	protein_coding	ZNF623	NA	Not_Orphanet_gene	8607	17712	2		Genes not presented in OMIM
8	144830597	144832038	gnomAD-SV_v3_INV_chr8_918e0bfa	1441	1.6e-05	2	0	3.17229	0	rare(AF<0.05)	8	144827560	144843772	ENSG00000147789	ENSG00000147789.16	ENST00000532777	ENST00000532777.6	ENSG00000147789.16	ENSG00000147789	NM_003416.4	protein_coding	ZNF7	No_OMIM_phenotype	Not_Orphanet_gene	1441	16213	3		Genes in OMIM without any phenotype
9	852977	853279	gnomAD-SV_v3_INV_chr9_5c4cf569	302	8e-06	1	0	1.58614	0	rare(AF<0.05)	9	841697	969090	ENSG00000137090	ENSG00000137090.12	ENST00000382276	ENST00000382276.8	ENSG00000137090.12	ENSG00000137090	NM_021951.3	protein_coding	DMRT1	No_OMIM_phenotype	Orphanet_gene	302	127394	3		Genes in OMIM without any phenotype
9	9343955	9360940	gnomAD-SV_v3_INV_chr9_b672fa2c	16985	1.6e-05	2	0	3.17229	0	rare(AF<0.05)	9	8314246	10613002	ENSG00000153707	ENSG00000153707.19	ENST00000381196	ENST00000381196.9	ENSG00000153707.19	ENSG00000153707	NM_002839.4	protein_coding	PTPRD	No_OMIM_phenotype	Not_Orphanet_gene	16985	2298757	3		Genes in OMIM without any phenotype
9	14863851	33941446	gnomAD-SV_v3_INV_chr9_d38e4298	19077595	8e-06	1	0	1.58614	0	rare(AF<0.05)	9	14737152	14910428	ENSG00000164946	ENSG00000164946.20	ENST00000380880	ENST00000380880.4	ENSG00000164946.20	ENSG00000164946	NM_001379081.2	protein_coding	FREM1	Manitoba oculotrichoanal syndrome, 248450 (3), Autosomal recessive; Bifid nose with or without anorectal and renal anomalies, 608980 (3), Autosomal recessive; Trigonocephaly 2, 614485 (3), Autosomal dominant	Orphanet_gene	46577	173277	2		Genes in OMIM with at least one phenotype
9	14863851	33941446	gnomAD-SV_v3_INV_chr9_d38e4298	19077595	8e-06	1	0	1.58614	0	rare(AF<0.05)	9	33921693	34048887	ENSG00000137073	ENSG00000137073.24	ENST00000379238	ENST00000379238.7	ENSG00000137073.24	ENSG00000137073	NM_001370062.2	protein_coding	UBAP2	NA	Not_Orphanet_gene	19753	127195	2		Genes not presented in OMIM
9	15300530	15302976	gnomAD-SV_v3_INV_chr9_ac124602	2446	2.4e-05	1	1	1.58614	1.58614	rare(AF<0.05)	9	15163622	15307216	ENSG00000155158	ENSG00000155158.20	ENST00000512701	ENST00000512701.7	ENSG00000155158.20	ENSG00000155158	NM_152574.3	protein_coding	TTC39B	No_OMIM_phenotype	Not_Orphanet_gene	2446	143595	3		Genes in OMIM without any phenotype
9	15558208	21344149	gnomAD-SV_v3_INV_chr9_62eed88c	5785941	1.6e-05	0	1	0	1.58614	rare(AF<0.05)	9	15553043	15974037	ENSG00000164989	ENSG00000164989.17	ENST00000380701	ENST00000380701.8	ENSG00000164989.17	ENSG00000164989	NM_173550.4	protein_coding	CCDC171	NA	Not_Orphanet_gene	415829	420995	2		Genes not presented in OMIM
9	16636547	16640851	gnomAD-SV_v3_INV_chr9_a4cbae72	4304	8e-06	1	0	1.58614	0	rare(AF<0.05)	9	16409503	16870670	ENSG00000173068	ENSG00000173068.19	ENST00000380672	ENST00000380672.9	ENSG00000173068.19	ENSG00000173068	NM_017637.6	protein_coding	BNC2	Lower urinary tract obstruction, congenital, 618612 (3), Autosomal dominant	Orphanet_gene	4304	461168	3		Genes in OMIM with at least one phenotype
9	32466545	32471637	gnomAD-SV_v3_INV_chr9_93ebb6d4	5092	8e-06	1	0	1.58614	0	rare(AF<0.05)	9	32455302	32526196	ENSG00000107201	ENSG00000107201.12	ENST00000379883	ENST00000379883.3	ENSG00000107201.12	ENSG00000107201	NM_014314.4	protein_coding	RIGI	Singleton-Merten syndrome 2, 616298 (3), Autosomal dominant	Orphanet_gene	5092	70895	3		Genes in OMIM with at least one phenotype
9	32466545	32471637	gnomAD-SV_v3_INV_chr9_93ebb6d4	5092	8e-06	1	0	1.58614	0	rare(AF<0.05)	9	32455323	32552568	ENSG00000288684	ENSG00000288684.1	ENST00000681750	ENST00000681750.1	ENSG00000288684.1	ENSG00000288684		protein_coding		NA	Not_Orphanet_gene	5092	97246	3		Genes not presented in OMIM
9	34110999	34112544	gnomAD-SV_v3_INV_chr9_e763da75	1545	8e-06	1	0	1.58614	0	rare(AF<0.05)	9	34086387	34126698	ENSG00000198876	ENSG00000198876.13	ENST00000361264	ENST00000361264.9	ENSG00000198876.13	ENSG00000198876	NM_015397.4	protein_coding	DCAF12	No_OMIM_phenotype	Not_Orphanet_gene	1545	40312	3		Genes in OMIM without any phenotype
9	37817326	37826397	gnomAD-SV_v3_INV_chr9_86e6709e	9071	8e-06	1	0	1.58614	0	rare(AF<0.05)	9	37800797	37867664	ENSG00000122741	ENSG00000122741.16	ENST00000377724	ENST00000377724.8	ENSG00000122741.16	ENSG00000122741	NM_024345.5	protein_coding	DCAF10	No_OMIM_phenotype	Not_Orphanet_gene	9071	66868	3		Genes in OMIM without any phenotype
9	69370979	69372260	gnomAD-SV_v3_INV_chr9_f8c2b5a2	1281	8e-06	1	0	1.58614	0	rare(AF<0.05)	9	69325215	69392456	ENSG00000135063	ENSG00000135063.20	ENST00000303068	ENST00000303068.14	ENSG00000135063.20	ENSG00000135063	NM_001347995.2	protein_coding	ENTREP1	No_OMIM_phenotype	Not_Orphanet_gene	1281	67242	3		Genes in OMIM without any phenotype
9	69617820	69632417	gnomAD-SV_v3_INV_chr9_248f585b	14597	8e-06	1	0	1.58614	0	rare(AF<0.05)	9	69427532	69672371	ENSG00000107282	ENSG00000107282.9	ENST00000265381	ENST00000265381.7	ENSG00000107282.9	ENSG00000107282	NM_001163.4	protein_coding	APBA1	No_OMIM_phenotype	Not_Orphanet_gene	14597	244840	3		Genes in OMIM without any phenotype
9	77310951	77318046	gnomAD-SV_v3_INV_chr9_fe90ceae	7095	8e-06	1	0	1.58614	0	rare(AF<0.05)	9	77177534	77421537	ENSG00000197969	ENSG00000197969.14	ENST00000360280	ENST00000360280.8	ENSG00000197969.14	ENSG00000197969	NM_033305.3	protein_coding	VPS13A	Choreoacanthocytosis, 200150 (3), Autosomal recessive	Orphanet_gene	7095	244004	3		Genes in OMIM with at least one phenotype
9	77388534	77392933	gnomAD-SV_v3_INV_chr9_1fee8e84	4399	1.6e-05	2	0	3.17229	0	rare(AF<0.05)	9	77177534	77421537	ENSG00000197969	ENSG00000197969.14	ENST00000360280	ENST00000360280.8	ENSG00000197969.14	ENSG00000197969	NM_033305.3	protein_coding	VPS13A	Choreoacanthocytosis, 200150 (3), Autosomal recessive	Orphanet_gene	4399	244004	3		Genes in OMIM with at least one phenotype
9	77982938	77984148	gnomAD-SV_v3_INV_chr9_a8e8e3bb	1210	0.000111	14	0	0.00022206	0	rare(AF<0.05)	9	77716097	78031811	ENSG00000156052	ENSG00000156052.11	ENST00000286548	ENST00000286548.9	ENSG00000156052.11	ENSG00000156052	NM_002072.5	protein_coding	GNAQ	Capillary malformations, congenital, 1, somatic, mosaic, 163000 (3); Sturge-Weber syndrome, somatic, mosaic, 185300 (3)	Orphanet_gene	1210	315715	3		Genes in OMIM with at least one phenotype
9	83437829	83438565	gnomAD-SV_v3_INV_chr9_b098fe45	736	1.6e-05	2	0	3.17229	0	rare(AF<0.05)	9	83244622	83538401	ENSG00000172159	ENSG00000172159.16	ENST00000304195	ENST00000304195.8	ENSG00000172159.16	ENSG00000172159	NM_174938.6	protein_coding	FRMD3	No_OMIM_phenotype	Not_Orphanet_gene	736	293780	3		Genes in OMIM without any phenotype
9	86353829	87427388	gnomAD-SV_v3_INV_chr9_3170c8a1	1073559	8e-06	1	0	1.58614	0	rare(AF<0.05)	9	86287733	86354410	ENSG00000083223	ENSG00000083223.18	ENST00000375963	ENST00000375963.8	ENSG00000083223.18	ENSG00000083223	NM_024617.4	protein_coding	TUT7	No_OMIM_phenotype	Not_Orphanet_gene	581	66678	2		Genes in OMIM without any phenotype
9	87563660	87563767	gnomAD-SV_v3_INV_chr9_1df9f43d	107	1.6e-05	2	0	3.17229	0	rare(AF<0.05)	9	87497867	87708634	ENSG00000196730	ENSG00000196730.13	ENST00000408954	ENST00000408954.8	ENSG00000196730.13	ENSG00000196730	NM_004938.4	protein_coding	DAPK1	No_OMIM_phenotype	Not_Orphanet_gene	107	210768	3		Genes in OMIM without any phenotype
9	89410929	89413179	gnomAD-SV_v3_INV_chr9_14de73f6	2250	8e-06	1	0	1.58614	0	rare(AF<0.05)	9	89377235	89498113	ENSG00000187764	ENSG00000187764.12	ENST00000422704	ENST00000422704.7	ENSG00000187764.12	ENSG00000187764	NM_001371194.2	protein_coding	SEMA4D	No_OMIM_phenotype	Orphanet_gene	2250	120879	3		Genes in OMIM without any phenotype
9	94603488	94696351	gnomAD-SV_v3_INV_chr9_f3594ec4	92863	2.4e-05	3	0	4.75843	0	rare(AF<0.05)	9	94603133	94639518	ENSG00000165140	ENSG00000165140.12	ENST00000375326	ENST00000375326.9	ENSG00000165140.12	ENSG00000165140	NM_000507.4	protein_coding	FBP1	Fructose-1,6-bisphosphatase deficiency, 229700 (3), Autosomal recessive	Orphanet_gene	36030	36386	2		Genes in OMIM with at least one phenotype
9	96337107	96338134	gnomAD-SV_v3_INV_chr9_28c18c0e	1027	1.6e-05	2	0	3.17229	0	rare(AF<0.05)	9	96320710	96383711	ENSG00000130958	ENSG00000130958.13	ENST00000253270	ENST00000253270.13	ENSG00000130958.13	ENSG00000130958	NM_007001.3	protein_coding	SLC35D2	No_OMIM_phenotype	Not_Orphanet_gene	1027	63002	3		Genes in OMIM without any phenotype
9	98409747	98410421	gnomAD-SV_v3_INV_chr9_96450524	674	2.4e-05	3	0	4.75843	0	rare(AF<0.05)	9	98288109	98708935	ENSG00000136928	ENSG00000136928.7	ENST00000259455	ENST00000259455.4	ENSG00000136928.7	ENSG00000136928	NM_005458.8	protein_coding	GABBR2	{Nicotine dependence, protection against}, 188890 (3); {Nicotine dependence, susceptibility to}, 188890 (3); Developmental and epileptic encephalopathy 59, 617904 (3), Autosomal dominant; Neurodevelopmental disorder with poor language and loss of hand skills, 617903 (3), Autosomal dominant	Orphanet_gene	674	420827	3		Genes in OMIM with at least one phenotype
9	104045272	110135169	gnomAD-SV_v3_INV_chr9_c6f56454	6089897	8e-06	1	0	1.58614	0	rare(AF<0.05)	9	109780198	110172512	ENSG00000157654	ENSG00000157654.19	ENST00000374530	ENST00000374530.8	ENSG00000157654.19	ENSG00000157654	NM_007203.5	protein_coding	PALM2AKAP2	No_OMIM_phenotype	Not_Orphanet_gene	354971	392315	2		Genes in OMIM without any phenotype
9	105247017	105897268	gnomAD-SV_v3_INV_chr9_891131af	650251	8e-06	1	0	1.58614	0	rare(AF<0.05)	9	105244651	105397346	ENSG00000070214	ENSG00000070214.17	ENST00000374720	ENST00000374720.8	ENSG00000070214.17	ENSG00000070214	NM_080546.5	protein_coding	SLC44A1	Neurodegeneration, childhood-onset, with ataxia, tremor, optic atrophy, and cognitive decline, 618868 (3), Autosomal recessive	Not_Orphanet_gene	150329	152696	2		Genes in OMIM with at least one phenotype
9	111842382	112467837	gnomAD-SV_v3_INV_chr9_93b3f264	625455	8e-06	1	0	1.58614	0	rare(AF<0.05)	9	112380108	112472405	ENSG00000119471	ENSG00000119471.15	ENST00000398805	ENST00000398805.8	ENSG00000119471.15	ENSG00000119471	NM_032303.5	protein_coding	HSDL2	NA	Not_Orphanet_gene	87729	92298	2		Genes not presented in OMIM
9	112703534	117144090	gnomAD-SV_v3_INV_chr9_c55e8a9e	4440556	8e-06	1	0	1.58614	0	rare(AF<0.05)	9	112683926	112718117	ENSG00000148153	ENSG00000148153.14	ENST00000374242	ENST00000374242.9	ENSG00000148153.14	ENSG00000148153	NM_021218.3	protein_coding	INIP	No_OMIM_phenotype	Not_Orphanet_gene	14583	34192	2		Genes in OMIM without any phenotype
9	112703534	117144090	gnomAD-SV_v3_INV_chr9_c55e8a9e	4440556	8e-06	1	0	1.58614	0	rare(AF<0.05)	9	116423112	117415057	ENSG00000148219	ENSG00000148219.18	ENST00000313400	ENST00000313400.9	ENSG00000148219.18	ENSG00000148219	NM_001365068.1	protein_coding	ASTN2	No_OMIM_phenotype	Not_Orphanet_gene	720978	991946	2		Genes in OMIM without any phenotype
9	121889036	121889256	gnomAD-SV_v3_INV_chr9_333b08c0	220	0.000611	73	2	0.00115788	3.17229	rare(AF<0.05)	9	121815674	122093308	ENSG00000175764	ENSG00000175764.17	ENST00000321582	ENST00000321582.11	ENSG00000175764.17	ENSG00000175764	NM_001139442.2	protein_coding	TTLL11	No_OMIM_phenotype	Not_Orphanet_gene	220	277635	3		Genes in OMIM without any phenotype
9	122371847	123071176	gnomAD-SV_v3_INV_chr9_27c7f37a	699329	1.6e-05	2	0	3.17229	0	rare(AF<0.05)	9	122371024	122395703	ENSG00000095303	ENSG00000095303.17	ENST00000362012	ENST00000362012.7	ENSG00000095303.17	ENSG00000095303	NM_000962.4	protein_coding	PTGS1	No_OMIM_phenotype	Not_Orphanet_gene	23856	24680	2		Genes in OMIM without any phenotype
9	122371847	123071176	gnomAD-SV_v3_INV_chr9_27c7f37a	699329	1.6e-05	2	0	3.17229	0	rare(AF<0.05)	9	122941020	123104866	ENSG00000011454	ENSG00000011454.18	ENST00000373647	ENST00000373647.9	ENSG00000011454.18	ENSG00000011454	NM_012197.4	protein_coding	RABGAP1	No_OMIM_phenotype	Not_Orphanet_gene	130156	163847	2		Genes in OMIM without any phenotype
9	123063953	123065051	gnomAD-SV_v3_INV_chr9_feaf2583	1098	8e-06	1	0	1.58614	0	rare(AF<0.05)	9	122941020	123104866	ENSG00000011454	ENSG00000011454.18	ENST00000373647	ENST00000373647.9	ENSG00000011454.18	ENSG00000011454	NM_012197.4	protein_coding	RABGAP1	No_OMIM_phenotype	Not_Orphanet_gene	1098	163847	3		Genes in OMIM without any phenotype
9	124712041	124712738	gnomAD-SV_v3_INV_chr9_c37a5529	697	1.6e-05	2	0	3.17229	0	rare(AF<0.05)	9	124517275	124771311	ENSG00000148200	ENSG00000148200.17	ENST00000487099	ENST00000487099.7	ENSG00000148200.17	ENSG00000148200	NM_033334.4	protein_coding	NR6A1	No_OMIM_phenotype	Not_Orphanet_gene	697	254037	3		Genes in OMIM without any phenotype
9	130000012	130000322	gnomAD-SV_v3_INV_chr9_11289150	310	1.6e-05	2	0	3.17229	0	rare(AF<0.05)	9	129887187	130043189	ENSG00000187239	ENSG00000187239.19	ENST00000446176	ENST00000446176.7	ENSG00000187239.19	ENSG00000187239	NM_015033.3	protein_coding	FNBP1	No_OMIM_phenotype	Not_Orphanet_gene	310	156003	3		Genes in OMIM without any phenotype
9	130565251	131089436	gnomAD-SV_v3_INV_chr9_6b66d6f0	524185	1.6e-05	2	0	3.17229	0	rare(AF<0.05)	9	131009174	131094473	ENSG00000050555	ENSG00000050555.19	ENST00000361069	ENST00000361069.9	ENSG00000050555.19	ENSG00000050555	NM_006059.4	protein_coding	LAMC3	Cortical malformations, occipital, 614115 (3), Autosomal recessive	Orphanet_gene	80262	85300	2		Genes in OMIM with at least one phenotype
9	130759952	131179863	gnomAD-SV_v3_INV_chr9_f45e2e8f	419911	8e-06	1	0	1.58614	0	rare(AF<0.05)	9	131125586	131234663	ENSG00000126883	ENSG00000126883.19	ENST00000359428	ENST00000359428.10	ENSG00000126883.19	ENSG00000126883	NM_005085.4	protein_coding	NUP214	Leukemia, T-cell acute lymphoblastic, somatic, 613065 (3); Leukemia, acute myeloid, somatic, 601626 (3); {Encephalopathy, acute, infection-induced, susceptibility to, 9}, 618426 (3), Autosomal recessive	Orphanet_gene	54277	109078	2		Genes in OMIM with at least one phenotype
9	131306209	131306878	gnomAD-SV_v3_INV_chr9_775ebea1	669	8e-06	1	0	1.58614	0	rare(AF<0.05)	9	131289723	131309261	ENSG00000160539	ENSG00000160539.6	ENST00000372264	ENST00000372264.4	ENSG00000160539.6	ENSG00000160539	NM_032728.4	protein_coding	PLPP7	No_OMIM_phenotype	Not_Orphanet_gene	669	19539	3		Genes in OMIM without any phenotype
9	132520673	132530691	gnomAD-SV_v3_INV_chr9_8a69320a	10018	8e-06	1	0	1.58614	0	rare(AF<0.05)	9	132410211	132573319	ENSG00000188523	ENSG00000188523.9	ENST00000393216	ENST00000393216.3	ENSG00000188523.9	ENSG00000188523	NM_001282957.2	protein_coding	CFAP77	NA	Not_Orphanet_gene	10018	163109	3		Genes not presented in OMIM
9	132648082	132687050	gnomAD-SV_v3_INV_chr9_4417c378	38968	8e-06	1	0	1.58614	0	rare(AF<0.05)	9	132592997	132669983	ENSG00000125485	ENSG00000125485.18	ENST00000372159	ENST00000372159.8	ENSG00000125485.18	ENSG00000125485	NM_022779.9	protein_coding	DDX31	No_OMIM_phenotype	Not_Orphanet_gene	21901	76987	2		Genes in OMIM without any phenotype
9	132648082	132687050	gnomAD-SV_v3_INV_chr9_4417c378	38968	8e-06	1	0	1.58614	0	rare(AF<0.05)	9	132670464	132694953	ENSG00000125484	ENSG00000125484.12	ENST00000372146	ENST00000372146.5	ENSG00000125484.12	ENSG00000125484	NM_012204.4	protein_coding	GTF3C4	No_OMIM_phenotype	Not_Orphanet_gene	16586	24490	2		Genes in OMIM without any phenotype
9	134831694	134832038	gnomAD-SV_v3_INV_chr9_5bfc48f8	344	1.6e-05	2	0	3.17229	0	rare(AF<0.05)	9	134641803	134844843	ENSG00000130635	ENSG00000130635.17	ENST00000371817	ENST00000371817.8	ENSG00000130635.17	ENSG00000130635	NM_000093.5	protein_coding	COL5A1	Ehlers-Danlos syndrome, classic type, 1, 130000 (3), Autosomal dominant; Fibromuscular dysplasia, multifocal, 619329 (3), Autosomal dominant	Orphanet_gene	344	203041	3		Genes in OMIM with at least one phenotype
9	136020043	136021893	gnomAD-SV_v3_INV_chr9_6cfa563f	1850	2.4e-05	3	0	4.75843	0	rare(AF<0.05)	9	136006537	136095289	ENSG00000148411	ENSG00000148411.8	ENST00000277554	ENST00000277554.4	ENSG00000148411.8	ENSG00000148411	NM_144653.5	protein_coding	NACC2	No_OMIM_phenotype	Not_Orphanet_gene	1850	88753	3		Genes in OMIM without any phenotype
10	1639424	1640018	gnomAD-SV_v3_INV_chr10_c943647c	594	8e-06	1	0	1.58614	0	rare(AF<0.05)	10	1177313	1737525	ENSG00000185736	ENSG00000185736.16	ENST00000381312	ENST00000381312.6	ENSG00000185736.16	ENSG00000185736	NM_018702.4	protein_coding	ADARB2	No_OMIM_phenotype	Not_Orphanet_gene	594	560213	3		Genes in OMIM without any phenotype
10	6020830	33307859	gnomAD-SV_v3_INV_chr10_e670cfbe	27287029	1.6e-05	0	1	0	1.58614	rare(AF<0.05)	10	6010689	6062367	ENSG00000134460	ENSG00000134460.19	ENST00000379959	ENST00000379959.8	ENSG00000134460.19	ENSG00000134460	NM_000417.3	protein_coding	IL2RA	Immunodeficiency 41 with lymphoproliferation and autoimmunity, 606367 (3), Autosomal recessive; {Diabetes, mellitus, insulin-dependent, susceptibility to, 10}, 601942 (3)	Orphanet_gene	41537	51679	2		Genes in OMIM with at least one phenotype
10	6020830	33307859	gnomAD-SV_v3_INV_chr10_e670cfbe	27287029	1.6e-05	0	1	0	1.58614	rare(AF<0.05)	10	33177493	33334667	ENSG00000099250	ENSG00000099250.18	ENST00000374867	ENST00000374867.7	ENSG00000099250.18	ENSG00000099250	NM_003873.7	protein_coding	NRP1	No_OMIM_phenotype	Not_Orphanet_gene	130366	157175	2		Genes in OMIM without any phenotype
10	6343456	7164859	gnomAD-SV_v3_INV_chr10_4432d287	821403	8e-06	1	0	1.58614	0	rare(AF<0.05)	10	7158624	7411034	ENSG00000198879	ENSG00000198879.13	ENST00000397167	ENST00000397167.6	ENSG00000198879.13	ENSG00000198879	NM_001387889.1	protein_coding	SFMBT2	No_OMIM_phenotype	Not_Orphanet_gene	6235	252411	2		Genes in OMIM without any phenotype
10	11145049	11146076	gnomAD-SV_v3_INV_chr10_9e7953e8	1027	8e-06	1	0	1.58614	0	rare(AF<0.05)	10	11017872	11336675	ENSG00000048740	ENSG00000048740.19	ENST00000633077	ENST00000633077.2	ENSG00000048740.19	ENSG00000048740	NM_001326342.2	protein_coding	CELF2	Developmental and epileptic encephalopathy 97, 619561 (3), Autosomal dominant	Orphanet_gene	1027	318804	3		Genes in OMIM with at least one phenotype
10	12411565	12412675	gnomAD-SV_v3_INV_chr10_18994f53	1110	5.6e-05	7	0	0.00011103	0	rare(AF<0.05)	10	12349547	12835545	ENSG00000183049	ENSG00000183049.14	ENST00000619168	ENST00000619168.5	ENSG00000183049.14	ENSG00000183049	NM_153498.4	protein_coding	CAMK1D	No_OMIM_phenotype	Not_Orphanet_gene	1110	485999	3		Genes in OMIM without any phenotype
10	14671544	14737664	gnomAD-SV_v3_INV_chr10_9ba8aa27	66120	8e-06	1	0	1.58614	0	rare(AF<0.05)	10	14518557	14774897	ENSG00000065809	ENSG00000065809.14	ENST00000181796	ENST00000181796.7	ENSG00000065809.14	ENSG00000065809	NM_031453.4	protein_coding	FAM107B	NA	Not_Orphanet_gene	66120	256341	3		Genes not presented in OMIM
10	25448170	26972109	gnomAD-SV_v3_INV_chr10_229704a9	1523939	8e-06	1	0	1.58614	0	rare(AF<0.05)	10	25175001	25602229	ENSG00000151025	ENSG00000151025.11	ENST00000376351	ENST00000376351.4	ENSG00000151025.11	ENSG00000151025	NM_020752.3	protein_coding	GPR158	No_OMIM_phenotype	Not_Orphanet_gene	154059	427229	2		Genes in OMIM without any phenotype
10	32598158	32598409	gnomAD-SV_v3_INV_chr10_fde98a81	251	8e-06	1	0	1.58614	0	rare(AF<0.05)	10	32446140	32882864	ENSG00000216937	ENSG00000216937.14	ENST00000639629	ENST00000639629.2	ENSG00000216937.14	ENSG00000216937	NM_001395015.1	protein_coding	CCDC7	No_OMIM_phenotype	Not_Orphanet_gene	251	436725	3		Genes in OMIM without any phenotype
10	45654393	45664496	gnomAD-SV_v3_INV_chr10_bb0bfe66	10103	3.2e-05	4	0	6.34457	0	rare(AF<0.05)	10	45615500	45672772	ENSG00000172671	ENSG00000172671.20	ENST00000344646	ENST00000344646.10	ENSG00000172671.20	ENSG00000172671	NM_174890.4	protein_coding	ZFAND4	NA	Not_Orphanet_gene	10103	57273	3		Genes not presented in OMIM
10	48464510	113629152	gnomAD-SV_v3_INV_chr10_2ea5d77a	65164642	1.6e-05	2	0	3.17234	0	rare(AF<0.05)	10	48446036	48605073	ENSG00000128805	ENSG00000128805.15	ENST00000249601	ENST00000249601.9	ENSG00000128805.15	ENSG00000128805	NM_021226.4	protein_coding	ARHGAP22	No_OMIM_phenotype	Not_Orphanet_gene	140563	159038	2		Genes in OMIM without any phenotype
10	48464510	113629152	gnomAD-SV_v3_INV_chr10_2ea5d77a	65164642	1.6e-05	2	0	3.17234	0	rare(AF<0.05)	10	113588714	113664041	ENSG00000197893	ENSG00000197893.14	ENST00000359988	ENST00000359988.4	ENSG00000197893.14	ENSG00000197893	NM_198060.4	protein_coding	NRAP	No_OMIM_phenotype	Not_Orphanet_gene	40438	75328	2		Genes in OMIM without any phenotype
10	51925076	51926519	gnomAD-SV_v3_INV_chr10_7ca49168	1443	8e-06	1	0	1.58614	0	rare(AF<0.05)	10	51074487	52298350	ENSG00000185532	ENSG00000185532.20	ENST00000373980	ENST00000373980.11	ENSG00000185532.20	ENSG00000185532	NM_006258.4	protein_coding	PRKG1	Aortic aneurysm, familial thoracic 8, 615436 (3), Autosomal dominant	Orphanet_gene	1443	1223864	3		Genes in OMIM with at least one phenotype
10	59198255	59203574	gnomAD-SV_v3_INV_chr10_49bfdab1	5319	1.6e-05	2	0	3.17229	0	rare(AF<0.05)	10	59176643	59247770	ENSG00000165443	ENSG00000165443.12	ENST00000373880	ENST00000373880.9	ENSG00000165443.12	ENSG00000165443	NM_032439.4	protein_coding	PHYHIPL	NA	Not_Orphanet_gene	5319	71128	3		Genes not presented in OMIM
10	59680069	59703083	gnomAD-SV_v3_INV_chr10_3e135781	23014	8e-06	1	0	1.58614	0	rare(AF<0.05)	10	59650764	59709850	ENSG00000165449	ENSG00000165449.12	ENST00000395348	ENST00000395348.8	ENSG00000165449.12	ENSG00000165449	NM_194298.3	protein_coding	SLC16A9	No_OMIM_phenotype	Not_Orphanet_gene	23014	59087	3		Genes in OMIM without any phenotype
10	60304598	60305225	gnomAD-SV_v3_INV_chr10_57b64c94	627	6.3e-05	8	0	0.000126891	0	rare(AF<0.05)	10	60026298	60389875	ENSG00000151150	ENSG00000151150.22	ENST00000280772	ENST00000280772.7	ENSG00000151150.22	ENSG00000151150	NM_020987.5	protein_coding	ANK3	Intellectual developmental disorder, autosomal recessive 37, 615493 (3), Autosomal recessive	Orphanet_gene	627	363578	3		Genes in OMIM with at least one phenotype
10	63424545	63426608	gnomAD-SV_v3_INV_chr10_8fe56836	2063	3.2e-05	4	0	6.34457	0	rare(AF<0.05)	10	63167225	63465977	ENSG00000171988	ENSG00000171988.20	ENST00000399262	ENST00000399262.7	ENSG00000171988.20	ENSG00000171988	NM_032776.3	protein_coding	JMJD1C	No_OMIM_phenotype	Orphanet_gene	2063	298753	3		Genes in OMIM without any phenotype
10	67527952	67528474	gnomAD-SV_v3_INV_chr10_cb66ae0c	522	8e-06	1	0	1.58614	0	rare(AF<0.05)	10	65912523	67696195	ENSG00000183230	ENSG00000183230.18	ENST00000433211	ENST00000433211.7	ENSG00000183230.18	ENSG00000183230	NM_013266.4	protein_coding	CTNNA3	Arrhythmogenic right ventricular dysplasia 13, 615616 (3), Autosomal dominant	Orphanet_gene	522	1783673	3		Genes in OMIM with at least one phenotype
10	71237623	71239824	gnomAD-SV_v3_INV_chr10_3b39bb56	2201	8e-06	1	0	1.58614	0	rare(AF<0.05)	10	71212570	71302864	ENSG00000107731	ENSG00000107731.12	ENST00000335350	ENST00000335350.10	ENSG00000107731.12	ENSG00000107731	NM_170744.5	protein_coding	UNC5B	No_OMIM_phenotype	Not_Orphanet_gene	2201	90295	3		Genes in OMIM without any phenotype
10	73776213	77678332	gnomAD-SV_v3_INV_chr10_65d49061	3902119	8e-06	1	0	1.58614	0	rare(AF<0.05)	10	73772276	73776219	ENSG00000196968	ENSG00000196968.11	ENST00000372841	ENST00000372841.8	ENSG00000196968.11	ENSG00000196968	NM_173540.3	protein_coding	FUT11	No_OMIM_phenotype	Not_Orphanet_gene	6	3944	2		Genes in OMIM without any phenotype
10	76099577	76100944	gnomAD-SV_v3_INV_chr10_48e13fa0	1367	0.001776	170	27	0.00269644	0.000428259	rare(AF<0.05)	10	75431624	76560168	ENSG00000148655	ENSG00000148655.16	ENST00000611255	ENST00000611255.5	ENSG00000148655.16	ENSG00000148655	NM_001305581.2	protein_coding	LRMDA	Albinism, oculocutaneous, type VII, 615179 (3), Autosomal recessive	Orphanet_gene	1367	1128545	3		Genes in OMIM with at least one phenotype
10	76973405	88682193	gnomAD-SV_v3_INV_chr10_9e5b7b0b	11708788	8e-06	1	0	1.58617	0	rare(AF<0.05)	10	76884882	77637808	ENSG00000156113	ENSG00000156113.25	ENST00000286628	ENST00000286628.14	ENSG00000156113.25	ENSG00000156113	NM_001161352.2	protein_coding	KCNMA1	{Epilepsy, idiopathic generalized, susceptibility to, 16}, 618596 (3), Autosomal dominant; Paroxysmal nonkinesigenic dyskinesia, 3, with or without generalized epilepsy, 609446 (3), Autosomal dominant; Cerebellar atrophy, developmental delay, and seizures, 617643 (3), Autosomal recessive; Liang-Wang syndrome, 618729 (3), Autosomal dominant	Orphanet_gene	664403	752927	2		Genes in OMIM with at least one phenotype
10	77192640	77193039	gnomAD-SV_v3_INV_chr10_df4690d6	399	1.6e-05	2	0	3.17229	0	rare(AF<0.05)	10	76884882	77637808	ENSG00000156113	ENSG00000156113.25	ENST00000286628	ENST00000286628.14	ENSG00000156113.25	ENSG00000156113	NM_001161352.2	protein_coding	KCNMA1	{Epilepsy, idiopathic generalized, susceptibility to, 16}, 618596 (3), Autosomal dominant; Paroxysmal nonkinesigenic dyskinesia, 3, with or without generalized epilepsy, 609446 (3), Autosomal dominant; Cerebellar atrophy, developmental delay, and seizures, 617643 (3), Autosomal recessive; Liang-Wang syndrome, 618729 (3), Autosomal dominant	Orphanet_gene	399	752927	3		Genes in OMIM with at least one phenotype
10	77593424	82425879	gnomAD-SV_v3_INV_chr10_48d3ade1	4832455	8e-06	1	0	1.58614	0	rare(AF<0.05)	10	76884882	77637808	ENSG00000156113	ENSG00000156113.25	ENST00000286628	ENST00000286628.14	ENSG00000156113.25	ENSG00000156113	NM_001161352.2	protein_coding	KCNMA1	{Epilepsy, idiopathic generalized, susceptibility to, 16}, 618596 (3), Autosomal dominant; Paroxysmal nonkinesigenic dyskinesia, 3, with or without generalized epilepsy, 609446 (3), Autosomal dominant; Cerebellar atrophy, developmental delay, and seizures, 617643 (3), Autosomal recessive; Liang-Wang syndrome, 618729 (3), Autosomal dominant	Orphanet_gene	44384	752927	2		Genes in OMIM with at least one phenotype
10	77593424	82425879	gnomAD-SV_v3_INV_chr10_48d3ade1	4832455	8e-06	1	0	1.58614	0	rare(AF<0.05)	10	81875194	82987178	ENSG00000185737	ENSG00000185737.13	ENST00000372141	ENST00000372141.7	ENSG00000185737.13	ENSG00000185737	NM_001010848.4	protein_coding	NRG3	No_OMIM_phenotype	Not_Orphanet_gene	550685	1111985	2		Genes in OMIM without any phenotype
10	80478375	84201283	gnomAD-SV_v3_INV_chr10_8df0a404	3722908	8e-06	1	0	1.58614	0	rare(AF<0.05)	10	80454310	80522631	ENSG00000108219	ENSG00000108219.17	ENST00000429989	ENST00000429989.8	ENSG00000108219.17	ENSG00000108219	NM_030927.4	protein_coding	TSPAN14	NA	Not_Orphanet_gene	44256	68322	2		Genes not presented in OMIM
10	80478375	84201283	gnomAD-SV_v3_INV_chr10_8df0a404	3722908	8e-06	1	0	1.58614	0	rare(AF<0.05)	10	84194537	84218694	ENSG00000148600	ENSG00000148600.15	ENST00000623527	ENST00000623527.4	ENSG00000148600.15	ENSG00000148600	NM_033100.4	protein_coding	CDHR1	Macular dystrophy, retinal, 613660 (3), Autosomal recessive; Cone-rod dystrophy 15, 613660 (3), Autosomal recessive; Retinitis pigmentosa 65, 613660 (3), Autosomal recessive	Orphanet_gene	6746	24158	2		Genes in OMIM with at least one phenotype
10	82608257	82619244	gnomAD-SV_v3_INV_chr10_626303e9	10987	8e-06	1	0	1.58614	0	rare(AF<0.05)	10	81875194	82987178	ENSG00000185737	ENSG00000185737.13	ENST00000372141	ENST00000372141.7	ENSG00000185737.13	ENSG00000185737	NM_001010848.4	protein_coding	NRG3	No_OMIM_phenotype	Not_Orphanet_gene	10987	1111985	3		Genes in OMIM without any phenotype
10	85606226	85607028	gnomAD-SV_v3_INV_chr10_66d5e171	802	8e-06	1	0	1.58614	0	rare(AF<0.05)	10	85599552	86366795	ENSG00000182771	ENSG00000182771.19	ENST00000327946	ENST00000327946.12	ENSG00000182771.19	ENSG00000182771	NM_017551.3	protein_coding	GRID1	No_OMIM_phenotype	Not_Orphanet_gene	802	767244	3		Genes in OMIM without any phenotype
10	98019658	98021952	gnomAD-SV_v3_INV_chr10_bc40cf86	2294	8e-06	1	0	1.58614	0	rare(AF<0.05)	10	97865000	98030621	ENSG00000095713	ENSG00000095713.14	ENST00000370597	ENST00000370597.8	ENSG00000095713.14	ENSG00000095713	NM_018058.7	protein_coding	CRTAC1	No_OMIM_phenotype	Not_Orphanet_gene	2294	165622	3		Genes in OMIM without any phenotype
10	98937203	98940931	gnomAD-SV_v3_INV_chr10_46caf1c5	3728	8e-06	1	0	1.58614	0	rare(AF<0.05)	10	98457077	99235852	ENSG00000172987	ENSG00000172987.14	ENST00000370552	ENST00000370552.8	ENSG00000172987.14	ENSG00000172987	NM_021828.5	protein_coding	HPSE2	Urofacial syndrome 1, 236730 (3), Autosomal recessive	Orphanet_gene	3728	778776	3		Genes in OMIM with at least one phenotype
10	104112097	104172831	gnomAD-SV_v3_INV_chr10_34845dff	60734	8e-06	1	0	1.58614	0	rare(AF<0.05)	10	104129888	104232364	ENSG00000197748	ENSG00000197748.13	ENST00000357060	ENST00000357060.8	ENSG00000197748.13	ENSG00000197748	NM_025145.7	protein_coding	CFAP43	Hydrocephalus, normal pressure, 1, 236690 (3), Autosomal dominant; Spermatogenic failure 19, 617592 (3), Autosomal recessive	Orphanet_gene	42943	102477	2		Genes in OMIM with at least one phenotype
10	104842811	104843191	gnomAD-SV_v3_INV_chr10_4d9865fe	380	1.6e-05	0	1	0	1.58614	rare(AF<0.05)	10	104641290	105265242	ENSG00000156395	ENSG00000156395.14	ENST00000369701	ENST00000369701.8	ENSG00000156395.14	ENSG00000156395	NM_014978.3	protein_coding	SORCS3	No_OMIM_phenotype	Not_Orphanet_gene	380	623953	3		Genes in OMIM without any phenotype
10	112299896	112567281	gnomAD-SV_v3_INV_chr10_621ff276	267385	8e-06	1	0	1.58614	0	rare(AF<0.05)	10	112283400	112305038	ENSG00000119913	ENSG00000119913.6	ENST00000646139	ENST00000646139.2	ENSG00000119913.6	ENSG00000119913	NM_058222.3	protein_coding	TECTB	No_OMIM_phenotype	Not_Orphanet_gene	5142	21639	2		Genes in OMIM without any phenotype
10	112299896	112567281	gnomAD-SV_v3_INV_chr10_621ff276	267385	8e-06	1	0	1.58614	0	rare(AF<0.05)	10	112447215	112818744	ENSG00000151532	ENSG00000151532.15	ENST00000393077	ENST00000393077.3	ENSG00000151532.15	ENSG00000151532	NM_145206.4	protein_coding	VTI1A	No_OMIM_phenotype	Not_Orphanet_gene	120066	371530	2		Genes in OMIM without any phenotype
10	119505074	119505430	gnomAD-SV_v3_INV_chr10_0ac054ab	356	1.6e-05	2	0	3.17229	0	rare(AF<0.05)	10	119499817	119542719	ENSG00000148908	ENSG00000148908.15	ENST00000369103	ENST00000369103.3	ENSG00000148908.15	ENSG00000148908	NM_001005339.2	protein_coding	RGS10	No_OMIM_phenotype	Not_Orphanet_gene	356	42903	3		Genes in OMIM without any phenotype
10	120463102	120478994	gnomAD-SV_v3_INV_chr10_74b318c6	15892	1.6e-05	2	0	3.17229	0	rare(AF<0.05)	10	120457227	120592065	ENSG00000203805	ENSG00000203805.11	ENST00000398250	ENST00000398250.6	ENSG00000203805.11	ENSG00000203805	NM_001030059.3	protein_coding	PLPP4	NA	Not_Orphanet_gene	15892	134839	3		Genes not presented in OMIM
10	122310541	122311193	gnomAD-SV_v3_INV_chr10_61cb8a26	652	8e-06	1	0	1.58614	0	rare(AF<0.05)	10	122271296	122338159	ENSG00000138152	ENSG00000138152.10	ENST00000260723	ENST00000260723.6	ENSG00000138152.10	ENSG00000138152	NM_144587.5	protein_coding	BTBD16	NA	Not_Orphanet_gene	652	66864	3		Genes not presented in OMIM
10	126959920	126960919	gnomAD-SV_v3_INV_chr10_77e7d8f0	999	1.6e-05	2	0	3.17229	0	rare(AF<0.05)	10	126905428	127452516	ENSG00000150760	ENSG00000150760.13	ENST00000623213	ENST00000623213.2	ENSG00000150760.13	ENSG00000150760	NM_001290223.2	protein_coding	DOCK1	No_OMIM_phenotype	Not_Orphanet_gene	999	547089	3		Genes in OMIM without any phenotype
10	132930598	133231776	gnomAD-SV_v3_INV_chr10_73f3c22a	301178	8e-06	1	0	1.58614	0	rare(AF<0.05)	10	132808392	132942570	ENSG00000171811	ENSG00000171811.14	ENST00000368586	ENST00000368586.10	ENSG00000171811.14	ENSG00000171811	NM_001200049.3	protein_coding	CFAP46	No_OMIM_phenotype	Not_Orphanet_gene	11972	134179	2		Genes in OMIM without any phenotype
11	288557	695864	gnomAD-SV_v3_INV_chr11_58fba64c	407307	4.8e-05	6	0	9.51686	0	rare(AF<0.05)	11	695816	704129	ENSG00000177042	ENSG00000177042.16	ENST00000397510	ENST00000397510.9	ENSG00000177042.16	ENSG00000177042	NM_001042463.3	protein_coding	TMEM80	No_OMIM_phenotype	Not_Orphanet_gene	48	8314	2		Genes in OMIM without any phenotype
11	817775	17447661	gnomAD-SV_v3_INV_chr11_2dd11122	16629886	8e-06	1	0	1.58617	0	rare(AF<0.05)	11	17392885	17476845	ENSG00000006071	ENSG00000006071.16	ENST00000389817	ENST00000389817.8	ENSG00000006071.16	ENSG00000006071	NM_000352.6	protein_coding	ABCC8	Diabetes mellitus, permanent neonatal 3, with or without neurologic features, 618857 (3), Autosomal recessive, Autosomal dominant; Diabetes mellitus, transient neonatal 2, 610374 (3); Diabetes mellitus, noninsulin-dependent, 125853 (3), Autosomal dominant; Hypoglycemia of infancy, leucine-sensitive, 240800 (3), Autosomal dominant; Hyperinsulinemic hypoglycemia, familial, 1, 256450 (3), Autosomal …	Orphanet_gene	54776	83961	2		Genes in OMIM with at least one phenotype
11	6434865	123937033	gnomAD-SV_v3_INV_chr11_8ecd4cf8	117502168	8e-06	1	0	1.58614	0	rare(AF<0.05)	11	6431049	6440987	ENSG00000110169	ENSG00000110169.12	ENST00000265983	ENST00000265983.8	ENSG00000110169.12	ENSG00000110169	NM_000613.3	protein_coding	HPX	No_OMIM_phenotype	Not_Orphanet_gene	6122	9939	2		Genes in OMIM without any phenotype
11	9263333	9263798	gnomAD-SV_v3_INV_chr11_daec5623	465	8e-06	1	0	1.58614	0	rare(AF<0.05)	11	9138825	9265350	ENSG00000184014	ENSG00000184014.9	ENST00000328194	ENST00000328194.8	ENSG00000184014.9	ENSG00000184014	NM_015213.4	protein_coding	DENND5A	Developmental and epileptic encephalopathy 49, 617281 (3), Autosomal recessive	Not_Orphanet_gene	465	126526	3		Genes in OMIM with at least one phenotype
11	11287332	11287469	gnomAD-SV_v3_INV_chr11_c79deae7	137	7.1e-05	9	0	0.000142753	0	rare(AF<0.05)	11	11270877	11622005	ENSG00000110328	ENSG00000110328.6	ENST00000227756	ENST00000227756.5	ENSG00000110328.6	ENSG00000110328	NM_198516.3	protein_coding	GALNT18	No_OMIM_phenotype	Not_Orphanet_gene	137	351129	3		Genes in OMIM without any phenotype
11	15043265	15076100	gnomAD-SV_v3_INV_chr11_2cfc2f2b	32835	8e-06	1	0	1.58614	0	rare(AF<0.05)	11	15073593	15078637	ENSG00000175868	ENSG00000175868.14	ENST00000324229	ENST00000324229.11	ENSG00000175868.14	ENSG00000175868	NM_000728.4	protein_coding	CALCB	No_OMIM_phenotype	Not_Orphanet_gene	2507	5045	2		Genes in OMIM without any phenotype
11	16966269	21356229	gnomAD-SV_v3_INV_chr11_17e98485	4389960	2.4e-05	3	0	4.75843	0	rare(AF<0.05)	11	16777297	17014414	ENSG00000166689	ENSG00000166689.18	ENST00000531066	ENST00000531066.6	ENSG00000166689.18	ENSG00000166689	NM_001329630.2	protein_coding	PLEKHA7	No_OMIM_phenotype	Not_Orphanet_gene	48145	237118	2		Genes in OMIM without any phenotype
11	16966269	21356229	gnomAD-SV_v3_INV_chr11_17e98485	4389960	2.4e-05	3	0	4.75843	0	rare(AF<0.05)	11	20669586	21575686	ENSG00000165973	ENSG00000165973.19	ENST00000357134	ENST00000357134.10	ENSG00000165973.19	ENSG00000165973	NM_006157.5	protein_coding	NELL1	No_OMIM_phenotype	Not_Orphanet_gene	686643	906101	2		Genes in OMIM without any phenotype
11	19759690	19807658	gnomAD-SV_v3_INV_chr11_382aa8d9	47968	8e-06	1	0	1.58614	0	rare(AF<0.05)	11	19712837	20121601	ENSG00000166833	ENSG00000166833.23	ENST00000349880	ENST00000349880.9	ENSG00000166833.23	ENSG00000166833	NM_145117.5	protein_coding	NAV2	No_OMIM_phenotype	Not_Orphanet_gene	47968	408765	3		Genes in OMIM without any phenotype
11	20499466	20507242	gnomAD-SV_v3_INV_chr11_95c9aab1	7776	2.4e-05	3	0	4.75843	0	rare(AF<0.05)	11	20387716	20509338	ENSG00000185238	ENSG00000185238.13	ENST00000331079	ENST00000331079.11	ENSG00000185238.13	ENSG00000185238	NM_005788.4	protein_coding	PRMT3	No_OMIM_phenotype	Not_Orphanet_gene	7776	121623	3		Genes in OMIM without any phenotype
11	21466916	21467295	gnomAD-SV_v3_INV_chr11_ac5b451d	379	4.8e-05	6	0	9.51686	0	rare(AF<0.05)	11	20669586	21575686	ENSG00000165973	ENSG00000165973.19	ENST00000357134	ENST00000357134.10	ENSG00000165973.19	ENSG00000165973	NM_006157.5	protein_coding	NELL1	No_OMIM_phenotype	Not_Orphanet_gene	379	906101	3		Genes in OMIM without any phenotype
11	24920786	24922001	gnomAD-SV_v3_INV_chr11_b792997f	1215	8e-06	1	0	1.58614	0	rare(AF<0.05)	11	24497053	25082638	ENSG00000187398	ENSG00000187398.12	ENST00000336930	ENST00000336930.11	ENSG00000187398.12	ENSG00000187398	NM_001009909.4	protein_coding	LUZP2	No_OMIM_phenotype	Not_Orphanet_gene	1215	585586	3		Genes in OMIM without any phenotype
11	30041479	30524140	gnomAD-SV_v3_INV_chr11_b453cb2b	482661	1.6e-05	2	0	3.17229	0	rare(AF<0.05)	11	30410224	30586353	ENSG00000066382	ENSG00000066382.17	ENST00000358117	ENST00000358117.10	ENSG00000066382.17	ENSG00000066382	NM_001584.3	protein_coding	MPPED2	No_OMIM_phenotype	Not_Orphanet_gene	113916	176130	2		Genes in OMIM without any phenotype
11	30898121	30900008	gnomAD-SV_v3_INV_chr11_2a613c2a	1887	3.2e-05	4	0	6.34457	0	rare(AF<0.05)	11	30863603	31369739	ENSG00000170959	ENSG00000170959.15	ENST00000684477	ENST00000684477.1	ENSG00000170959.15	ENSG00000170959	NM_001387274.1	protein_coding	DCDC1	No_OMIM_phenotype	Not_Orphanet_gene	1887	506137	3		Genes in OMIM without any phenotype
11	32253576	108590138	gnomAD-SV_v3_INV_chr11_8b72278b	76336562	2.4e-05	3	0	4.75851	0	rare(AF<0.05)	11	108505435	108593768	ENSG00000110723	ENSG00000110723.12	ENST00000265843	ENST00000265843.9	ENSG00000110723.12	ENSG00000110723	NM_015065.3	protein_coding	EXPH5	Epidermolysis bullosa simplex 4, localized or generalized intermediate, autosomal recessive, 615028 (3), Autosomal recessive	Orphanet_gene	84703	88334	2		Genes in OMIM with at least one phenotype
11	33324853	33333556	gnomAD-SV_v3_INV_chr11_5115f6f3	8703	1.6e-05	0	1	0	1.58614	rare(AF<0.05)	11	33257381	33357023	ENSG00000110422	ENSG00000110422.12	ENST00000303296	ENST00000303296.9	ENSG00000110422.12	ENSG00000110422	NM_005734.5	protein_coding	HIPK3	No_OMIM_phenotype	Not_Orphanet_gene	8703	99643	3		Genes in OMIM without any phenotype
11	34766199	47043220	gnomAD-SV_v3_INV_chr11_34177b92	12277021	1.6e-05	0	1	0	1.58614	rare(AF<0.05)	11	46936761	47162247	ENSG00000149179	ENSG00000149179.14	ENST00000278460	ENST00000278460.12	ENSG00000149179.14	ENSG00000149179	NM_024113.5	protein_coding	CSTPP1	No_OMIM_phenotype	Not_Orphanet_gene	106459	225487	2		Genes in OMIM without any phenotype
11	36012608	36226363	gnomAD-SV_v3_INV_chr11_d22f844f	213755	8e-06	1	0	1.58614	0	rare(AF<0.05)	11	35944062	36232136	ENSG00000179241	ENSG00000179241.13	ENST00000315571	ENST00000315571.6	ENSG00000179241.13	ENSG00000179241	NM_174902.4	protein_coding	LDLRAD3	No_OMIM_phenotype	Not_Orphanet_gene	213755	288075	3		Genes in OMIM without any phenotype
11	41256234	95496410	gnomAD-SV_v3_INV_chr11_19a01d73	54240176	8e-06	1	0	1.58614	0	rare(AF<0.05)	11	40114209	41459652	ENSG00000148948	ENSG00000148948.8	ENST00000528697	ENST00000528697.6	ENSG00000148948.8	ENSG00000148948	NM_001258419.2	protein_coding	LRRC4C	No_OMIM_phenotype	Not_Orphanet_gene	203418	1345444	2		Genes in OMIM without any phenotype
11	45649098	45649182	gnomAD-SV_v3_INV_chr11_e879d291	84	6.3e-05	8	0	0.000126891	0	rare(AF<0.05)	11	45647689	45665622	ENSG00000175264	ENSG00000175264.8	ENST00000308064	ENST00000308064.7	ENSG00000175264.8	ENSG00000175264	NM_003654.6	protein_coding	CHST1	No_OMIM_phenotype	Not_Orphanet_gene	84	17934	3		Genes in OMIM without any phenotype
11	47146905	49892579	gnomAD-SV_v3_INV_chr11_a2a82666	2745674	8e-06	1	0	1.58614	0	rare(AF<0.05)	11	46936761	47162247	ENSG00000149179	ENSG00000149179.14	ENST00000278460	ENST00000278460.12	ENSG00000149179.14	ENSG00000149179	NM_024113.5	protein_coding	CSTPP1	No_OMIM_phenotype	Not_Orphanet_gene	15342	225487	2		Genes in OMIM without any phenotype
11	47291506	122830262	gnomAD-SV_v3_INV_chr11_da053a51	75538756	8e-06	1	0	1.58614	0	rare(AF<0.05)	11	47270133	47330031	ENSG00000110514	ENSG00000110514.20	ENST00000706887	ENST00000706887.1	ENSG00000110514.20	ENSG00000110514	NM_001376571.1	protein_coding	MADD	Neurodevelopmental disorder with dysmorphic facies, impaired speech and hypotonia, 619005 (3), Autosomal recessive; DEEAH syndrome, 619004 (3), Autosomal recessive	Orphanet_gene	38525	59899	2		Genes in OMIM with at least one phenotype
11	47676536	47678179	gnomAD-SV_v3_INV_chr11_b7113c57	1643	2.4e-05	3	0	4.75843	0	rare(AF<0.05)	11	47659591	47715369	ENSG00000165923	ENSG00000165923.17	ENST00000525123	ENST00000525123.6	ENSG00000165923.17	ENSG00000165923	NM_024783.4	protein_coding	AGBL2	No_OMIM_phenotype	Not_Orphanet_gene	1643	55779	3		Genes in OMIM without any phenotype
11	62381743	62385118	gnomAD-SV_v3_INV_chr11_e6b50b27	3375	4.8e-05	4	1	6.34457	1.58614	rare(AF<0.05)	11	62337448	62393412	ENSG00000162174	ENSG00000162174.12	ENST00000415229	ENST00000415229.6	ENSG00000162174.12	ENSG00000162174	NM_001083926.2	protein_coding	ASRGL1	No_OMIM_phenotype	Not_Orphanet_gene	3375	55965	3		Genes in OMIM without any phenotype
11	63630697	63630988	gnomAD-SV_v3_INV_chr11_2b598d49	291	8e-06	1	0	1.58614	0	rare(AF<0.05)	11	63624087	63671376	ENSG00000184743	ENSG00000184743.13	ENST00000398868	ENST00000398868.8	ENSG00000184743.13	ENSG00000184743	NM_015459.5	protein_coding	ATL3	Neuropathy, hereditary sensory, type IF, 615632 (3), Autosomal dominant	Orphanet_gene	291	47290	3		Genes in OMIM with at least one phenotype
11	65545691	65904451	gnomAD-SV_v3_INV_chr11_5eef8de8	358760	8e-06	1	0	1.58614	0	rare(AF<0.05)	11	65538559	65558359	ENSG00000168056	ENSG00000168056.18	ENST00000301873	ENST00000301873.11	ENSG00000168056.18	ENSG00000168056	NM_001130144.3	protein_coding	LTBP3	Dental anomalies and short stature, 601216 (3), Autosomal recessive; Geleophysic dysplasia 3, 617809 (3), Autosomal dominant	Orphanet_gene	12668	19801	2		Genes in OMIM with at least one phenotype
11	73885080	73886671	gnomAD-SV_v3_INV_chr11_87c2cf79	1591	2.4e-05	3	0	4.75843	0	rare(AF<0.05)	11	73876999	73931114	ENSG00000175575	ENSG00000175575.13	ENST00000310571	ENST00000310571.8	ENSG00000175575.13	ENSG00000175575	NM_025155.3	protein_coding	PAAF1	No_OMIM_phenotype	Not_Orphanet_gene	1591	54116	3		Genes in OMIM without any phenotype
11	78521355	123969268	gnomAD-SV_v3_INV_chr11_3a386ace	45447913	8e-06	1	0	1.58614	0	rare(AF<0.05)	11	78435968	78574864	ENSG00000137513	ENSG00000137513.11	ENST00000281038	ENST00000281038.10	ENSG00000137513.11	ENSG00000137513	NM_024678.6	protein_coding	NARS2	Combined oxidative phosphorylation deficiency 24, 616239 (3), Autosomal recessive; ?Deafness, autosomal recessive 94, 618434 (3), Autosomal recessive	Orphanet_gene	53509	138897	2		Genes in OMIM with at least one phenotype
11	78650640	88150039	gnomAD-SV_v3_INV_chr11_cb680968	9499399	8e-06	1	0	1.58614	0	rare(AF<0.05)	11	88113251	88175443	ENSG00000123892	ENSG00000123892.12	ENST00000243662	ENST00000243662.11	ENSG00000123892.12	ENSG00000123892	NM_022337.3	protein_coding	RAB38	No_OMIM_phenotype	Not_Orphanet_gene	36788	62193	2		Genes in OMIM without any phenotype
11	85099025	85118583	gnomAD-SV_v3_INV_chr11_85ab0fa5	19558	8e-06	1	0	1.58614	0	rare(AF<0.05)	11	83455173	85627344	ENSG00000150672	ENSG00000150672.19	ENST00000376104	ENST00000376104.7	ENSG00000150672.19	ENSG00000150672	NM_001142699.3	protein_coding	DLG2	No_OMIM_phenotype	Not_Orphanet_gene	19558	2172172	3		Genes in OMIM without any phenotype
11	89286497	89287768	gnomAD-SV_v3_INV_chr11_cd03ed84	1271	8e-06	1	0	1.58614	0	rare(AF<0.05)	11	89177875	89295759	ENSG00000077498	ENSG00000077498.9	ENST00000263321	ENST00000263321.6	ENSG00000077498.9	ENSG00000077498	NM_000372.5	protein_coding	TYR	[Skin/hair/eye pigmentation 3, light/dark/freckling skin], 601800 (3), Autosomal dominant; [Skin/hair/eye pigmentation 3, blue/green eyes], 601800 (3), Autosomal dominant; {Melanoma, cutaneous malignant, susceptibility to, 8}, 601800 (3), Autosomal dominant; Albinism, oculocutaneous, type IB, 606952 (3), Autosomal recessive; Albinism, oculocutaneous, type IA, 203100 (3), Autosomal recessive	Orphanet_gene	1271	117885	3		Genes in OMIM with at least one phenotype
11	89574931	89716185	gnomAD-SV_v3_INV_chr11_0b0a99e8	141254	8e-06	1	0	1.58614	0	rare(AF<0.05)	11	89710299	89717872	ENSG00000214414	ENSG00000214414.9	ENST00000398290	ENST00000398290.7	ENSG00000214414.9	ENSG00000214414	NM_001146162.1	protein_coding	TRIM77	NA	Not_Orphanet_gene	5886	7574	2		Genes not presented in OMIM
11	92583996	92585005	gnomAD-SV_v3_INV_chr11_dbc9e4ae	1009	1.6e-05	2	0	3.17229	0	rare(AF<0.05)	11	92224818	92896473	ENSG00000165323	ENSG00000165323.16	ENST00000525166	ENST00000525166.6	ENSG00000165323.16	ENSG00000165323	NM_001367949.2	protein_coding	FAT3	No_OMIM_phenotype	Not_Orphanet_gene	1009	671656	3		Genes in OMIM without any phenotype
11	93285701	93487410	gnomAD-SV_v3_INV_chr11_3f250081	201709	1.6e-05	0	1	0	1.58614	rare(AF<0.05)	11	93478472	93543391	ENSG00000166002	ENSG00000166002.7	ENST00000298966	ENST00000298966.7	ENSG00000166002.7	ENSG00000166002	NM_020179.3	protein_coding	SMCO4	No_OMIM_phenotype	Not_Orphanet_gene	8938	64920	2		Genes in OMIM without any phenotype
11	96276698	96277269	gnomAD-SV_v3_INV_chr11_605193b5	571	8e-06	1	0	1.58614	0	rare(AF<0.05)	11	95976598	96343195	ENSG00000184384	ENSG00000184384.15	ENST00000524717	ENST00000524717.6	ENSG00000184384.15	ENSG00000184384	NM_032427.4	protein_coding	MAML2	Mucoepidermoid salivary gland carcinoma (3)	Not_Orphanet_gene	571	366598	3		Genes in OMIM with at least one phenotype
11	111849950	111850579	gnomAD-SV_v3_INV_chr11_ad812a37	629	6.3e-05	8	0	0.000126891	0	rare(AF<0.05)	11	111782195	111871581	ENSG00000086848	ENSG00000086848.15	ENST00000616540	ENST00000616540.5	ENSG00000086848.15	ENSG00000086848	NM_024740.2	protein_coding	ALG9	Gillessen-Kaesbach-Nishimura syndrome, 263210 (3), Autosomal recessive; Congenital disorder of glycosylation, type Il, 608776 (3), Autosomal recessive	Orphanet_gene	629	89387	3		Genes in OMIM with at least one phenotype
11	111849950	111850579	gnomAD-SV_v3_INV_chr11_ad812a37	629	6.3e-05	8	0	0.000126891	0	rare(AF<0.05)	11	111786286	111879425	ENSG00000258529	ENSG00000258529.5	ENST00000622211	ENST00000622211.4	ENSG00000258529.5	ENSG00000258529		protein_coding		NA	Not_Orphanet_gene	629	93140	3		Genes not presented in OMIM
11	113913270	113914215	gnomAD-SV_v3_INV_chr11_8811b791	945	8e-06	1	0	1.58614	0	rare(AF<0.05)	11	113904796	113949079	ENSG00000149305	ENSG00000149305.8	ENST00000260191	ENST00000260191.8	ENSG00000149305.8	ENSG00000149305	NM_006028.5	protein_coding	HTR3B	No_OMIM_phenotype	Not_Orphanet_gene	945	44284	3		Genes in OMIM without any phenotype
11	119124603	119125581	gnomAD-SV_v3_INV_chr11_37c8814f	978	2.4e-05	3	0	4.75843	0	rare(AF<0.05)	11	119121580	119136059	ENSG00000172273	ENSG00000172273.13	ENST00000350777	ENST00000350777.7	ENSG00000172273.13	ENSG00000172273	NM_198971.3	protein_coding	HINFP	No_OMIM_phenotype	Not_Orphanet_gene	978	14480	3		Genes in OMIM without any phenotype
11	125891230	125891647	gnomAD-SV_v3_INV_chr11_296b9ed3	417	2.4e-05	3	0	4.75843	0	rare(AF<0.05)	11	125887668	125900646	ENSG00000198331	ENSG00000198331.11	ENST00000425380	ENST00000425380.7	ENSG00000198331.11	ENSG00000198331	NM_001134793.2	protein_coding	HYLS1	Hydrolethalus syndrome, 236680 (3), Autosomal recessive	Orphanet_gene	417	12979	3		Genes in OMIM with at least one phenotype
11	126514398	126515030	gnomAD-SV_v3_INV_chr11_500abd91	632	4.8e-05	6	0	9.51686	0	rare(AF<0.05)	11	126423358	127000770	ENSG00000149571	ENSG00000149571.12	ENST00000525144	ENST00000525144.7	ENSG00000149571.12	ENSG00000149571	NM_032531.4	protein_coding	KIRREL3	No_OMIM_phenotype	Orphanet_gene	632	577413	3		Genes in OMIM without any phenotype
12	506718	601355	gnomAD-SV_v3_INV_chr12_52c87291	94637	1.6e-05	2	0	3.17229	0	rare(AF<0.05)	12	459939	563509	ENSG00000139044	ENSG00000139044.12	ENST00000266383	ENST00000266383.10	ENSG00000139044.12	ENSG00000139044	NM_173593.4	protein_coding	B4GALNT3	No_OMIM_phenotype	Not_Orphanet_gene	56791	103571	2		Genes in OMIM without any phenotype
12	506718	601355	gnomAD-SV_v3_INV_chr12_52c87291	94637	1.6e-05	2	0	3.17229	0	rare(AF<0.05)	12	564296	663445	ENSG00000171840	ENSG00000171840.13	ENST00000305108	ENST00000305108.10	ENSG00000171840.13	ENSG00000171840	NM_016533.6	protein_coding	NINJ2	No_OMIM_phenotype	Not_Orphanet_gene	37059	99150	2		Genes in OMIM without any phenotype
12	2876989	4478849	gnomAD-SV_v3_INV_chr12_ff8c3086	1601860	8e-06	1	0	1.58614	0	rare(AF<0.05)	12	2857680	2877174	ENSG00000111206	ENSG00000111206.13	ENST00000359843	ENST00000359843.8	ENSG00000111206.13	ENSG00000111206	NM_021953.4	protein_coding	FOXM1	No_OMIM_phenotype	Not_Orphanet_gene	185	19495	2		Genes in OMIM without any phenotype
12	3905721	4687473	gnomAD-SV_v3_INV_chr12_3e14e054	781752	8e-06	1	0	1.58614	0	rare(AF<0.05)	12	4649101	4774184	ENSG00000255639	ENSG00000255639.3	ENST00000648836	ENST00000648836.1	ENSG00000255639.3	ENSG00000255639		protein_coding		NA	Not_Orphanet_gene	38372	125084	2		Genes not presented in OMIM
12	3905721	4687473	gnomAD-SV_v3_INV_chr12_3e14e054	781752	8e-06	1	0	1.58614	0	rare(AF<0.05)	12	4649114	4694317	ENSG00000139180	ENSG00000139180.11	ENST00000266544	ENST00000266544.10	ENSG00000139180.11	ENSG00000139180	NM_005002.5	protein_coding	NDUFA9	Mitochondrial complex I deficiency, nuclear type 26, 618247 (3), Autosomal recessive	Not_Orphanet_gene	38359	45204	2		Genes in OMIM with at least one phenotype
12	5875005	5875271	gnomAD-SV_v3_INV_chr12_36ee0687	266	1.6e-05	2	0	3.17229	0	rare(AF<0.05)	12	5562655	5945259	ENSG00000047617	ENSG00000047617.18	ENST00000682330	ENST00000682330.1	ENSG00000047617.18	ENSG00000047617	NM_001364791.2	protein_coding	ANO2	No_OMIM_phenotype	Not_Orphanet_gene	266	382605	3		Genes in OMIM without any phenotype
12	6229653	21893564	gnomAD-SV_v3_INV_chr12_30d25a43	15663911	1.6e-05	2	0	3.17229	0	rare(AF<0.05)	12	6200400	6238266	ENSG00000010278	ENSG00000010278.15	ENST00000009180	ENST00000009180.10	ENSG00000010278.15	ENSG00000010278	NM_001769.4	protein_coding	CD9	No_OMIM_phenotype	Not_Orphanet_gene	8613	37867	2		Genes in OMIM without any phenotype
12	6229653	21893564	gnomAD-SV_v3_INV_chr12_30d25a43	15663911	1.6e-05	2	0	3.17229	0	rare(AF<0.05)	12	21797389	21941426	ENSG00000069431	ENSG00000069431.14	ENST00000261200	ENST00000261200.9	ENSG00000069431.14	ENSG00000069431	NM_020297.4	protein_coding	ABCC9	Cardiomyopathy, dilated, 1O, 608569 (3), Autosomal dominant; Hypertrichotic osteochondrodysplasia (Cantu syndrome), 239850 (3), Autosomal dominant; ?Atrial fibrillation, familial, 12, 614050 (3), Autosomal dominant; Intellectual disability and myopathy syndrome, 619719 (3), Autosomal recessive	Orphanet_gene	96175	144038	2		Genes in OMIM with at least one phenotype
12	9199256	9594738	gnomAD-SV_v3_INV_chr12_3594ea60	395482	8e-06	1	0	1.58614	0	rare(AF<0.05)	12	9148840	9208395	ENSG00000126838	ENSG00000126838.10	ENST00000261336	ENST00000261336.7	ENSG00000126838.10	ENSG00000126838	NM_002864.3	protein_coding	PZP	No_OMIM_phenotype	Not_Orphanet_gene	9139	59556	2		Genes in OMIM without any phenotype
12	9199256	9594738	gnomAD-SV_v3_INV_chr12_3594ea60	395482	8e-06	1	0	1.58614	0	rare(AF<0.05)	12	9594551	9607916	ENSG00000111796	ENSG00000111796.4	ENST00000229402	ENST00000229402.4	ENSG00000111796.4	ENSG00000111796	NM_002258.3	protein_coding	KLRB1	No_OMIM_phenotype	Not_Orphanet_gene	187	13366	2		Genes in OMIM without any phenotype
12	10090071	10091609	gnomAD-SV_v3_INV_chr12_37a4b3ec	1538	0.000103	11	1	0.000174476	1.58614	rare(AF<0.05)	12	10069554	10098985	ENSG00000150048	ENSG00000150048.10	ENST00000315330	ENST00000315330.8	ENSG00000150048.10	ENSG00000150048	NM_016511.4	protein_coding	CLEC1A	{Aspergillosis, susceptibility to}, 614079 (3)	Not_Orphanet_gene	1538	29432	3		Genes in OMIM with at least one phenotype
12	10925080	12847121	gnomAD-SV_v3_INV_chr12_ea4361fa	1922041	8e-06	1	0	1.58614	0	rare(AF<0.05)	12	10882222	11047190	ENSG00000275778	ENSG00000275778.3	ENST00000703543	ENST00000703543.1	ENSG00000275778.3	ENSG00000275778		protein_coding		NA	Not_Orphanet_gene	122110	164969	2		Genes not presented in OMIM
12	12511524	16068754	gnomAD-SV_v3_INV_chr12_f349341b	3557230	1.6e-05	0	1	0	1.58614	rare(AF<0.05)	12	12473282	12562863	ENSG00000111266	ENSG00000111266.9	ENST00000298573	ENST00000298573.9	ENSG00000111266.9	ENSG00000111266	NM_030640.3	protein_coding	DUSP16	No_OMIM_phenotype	Not_Orphanet_gene	51339	89582	2		Genes in OMIM without any phenotype
12	12682046	44945925	gnomAD-SV_v3_INV_chr12_fdb8754f	32263879	8e-06	1	0	1.58614	0	rare(AF<0.05)	12	12660890	12696183	ENSG00000183150	ENSG00000183150.8	ENST00000651487	ENST00000651487.1	ENSG00000183150.8	ENSG00000183150	NM_006143.3	protein_coding	GPR19	No_OMIM_phenotype	Not_Orphanet_gene	14137	35294	2		Genes in OMIM without any phenotype
12	13587229	13587288	gnomAD-SV_v3_INV_chr12_fd584b9f	59	0.000341	43	0	0.000682042	0	rare(AF<0.05)	12	13537337	13981602	ENSG00000273079	ENSG00000273079.7	ENST00000609686	ENST00000609686.4	ENSG00000273079.7	ENSG00000273079	NM_000834.5	protein_coding	GRIN2B	Developmental and epileptic encephalopathy 27, 616139 (3), Autosomal dominant; Intellectual developmental disorder, autosomal dominant 6, with or without seizures, 613970 (3), Autosomal dominant	Orphanet_gene	59	444266	3		Genes in OMIM with at least one phenotype
12	18069273	18081257	gnomAD-SV_v3_INV_chr12_19a6c415	11984	0.002546	279	21	0.00442534	0.00033309	rare(AF<0.05)	12	18080869	18090193	ENSG00000111404	ENSG00000111404.7	ENST00000538724	ENST00000538724.6	ENSG00000111404.7	ENSG00000111404	NM_001286201.2	protein_coding	RERGL	NA	Not_Orphanet_gene	388	9325	2		Genes not presented in OMIM
12	18262520	18286217	gnomAD-SV_v3_INV_chr12_80832797	23697	8e-06	1	0	1.58614	0	rare(AF<0.05)	12	18261518	18648416	ENSG00000139144	ENSG00000139144.11	ENST00000538779	ENST00000538779.6	ENSG00000139144.11	ENSG00000139144	NM_001288772.2	protein_coding	PIK3C2G	No_OMIM_phenotype	Not_Orphanet_gene	23697	386899	3		Genes in OMIM without any phenotype
12	20764630	21233869	gnomAD-SV_v3_INV_chr12_b7324125	469239	4.8e-05	4	1	6.34457	1.58614	rare(AF<0.05)	12	21131194	21239796	ENSG00000134538	ENSG00000134538.3	ENST00000256958	ENST00000256958.3	ENSG00000134538.3	ENSG00000134538	NM_006446.5	protein_coding	SLCO1B1	Hyperbilirubinemia, Rotor type, digenic, 237450 (3), Digenic recessive	Orphanet_gene	102675	108603	2		Genes in OMIM with at least one phenotype
12	20940376	25948823	gnomAD-SV_v3_INV_chr12_0df3e1aa	5008447	8e-06	1	0	1.58614	0	rare(AF<0.05)	12	20815674	21090245	ENSG00000257046	ENSG00000257046.5	ENST00000540229	ENST00000540229.1	ENSG00000257046.5	ENSG00000257046		protein_coding	SLCO1B3-SLCO1B7	NA	Not_Orphanet_gene	149869	274572	2		Genes not presented in OMIM
12	24860658	24895217	gnomAD-SV_v3_INV_chr12_c438c753	34559	8e-06	1	0	1.58614	0	rare(AF<0.05)	12	24810024	24949101	ENSG00000060982	ENSG00000060982.15	ENST00000261192	ENST00000261192.12	ENSG00000060982.15	ENSG00000060982	NM_005504.7	protein_coding	BCAT1	No_OMIM_phenotype	Not_Orphanet_gene	34559	139078	3		Genes in OMIM without any phenotype
12	27475400	27475939	gnomAD-SV_v3_INV_chr12_72c9b3d1	539	1.6e-05	2	0	3.17229	0	rare(AF<0.05)	12	27446736	27502185	ENSG00000165935	ENSG00000165935.10	ENST00000535986	ENST00000535986.2	ENSG00000165935.10	ENSG00000165935	NM_001395208.2	protein_coding	SMCO2	NA	Not_Orphanet_gene	539	55450	3		Genes not presented in OMIM
12	29700365	29701264	gnomAD-SV_v3_INV_chr12_5fe36063	899	8e-06	1	0	1.58614	0	rare(AF<0.05)	12	29500840	29783942	ENSG00000133687	ENSG00000133687.16	ENST00000539277	ENST00000539277.6	ENSG00000133687.16	ENSG00000133687	NM_001193451.2	protein_coding	TMTC1	No_OMIM_phenotype	Not_Orphanet_gene	899	283103	3		Genes in OMIM without any phenotype
12	40939781	40940430	gnomAD-SV_v3_INV_chr12_3c272179	649	8e-06	1	0	1.58614	0	rare(AF<0.05)	12	40692439	41072415	ENSG00000018236	ENSG00000018236.15	ENST00000551295	ENST00000551295.7	ENSG00000018236.15	ENSG00000018236	NM_001843.4	protein_coding	CNTN1	Congenital myopathy 12, 612540 (3), Autosomal recessive	Orphanet_gene	649	379977	3		Genes in OMIM with at least one phenotype
12	41211972	41278243	gnomAD-SV_v3_INV_chr12_6be58ada	66271	8e-06	1	0	1.58614	0	rare(AF<0.05)	12	41188320	41574745	ENSG00000165966	ENSG00000165966.16	ENST00000402685	ENST00000402685.7	ENSG00000165966.16	ENSG00000165966	NM_001164595.2	protein_coding	PDZRN4	No_OMIM_phenotype	Not_Orphanet_gene	66271	386426	3		Genes in OMIM without any phenotype
12	44021082	44066889	gnomAD-SV_v3_INV_chr12_4f0d80c9	45807	8e-06	1	0	1.58614	0	rare(AF<0.05)	12	43836081	44389758	ENSG00000139173	ENSG00000139173.10	ENST00000266534	ENST00000266534.8	ENSG00000139173.10	ENSG00000139173	NM_032256.3	protein_coding	TMEM117	NA	Not_Orphanet_gene	45807	553678	3		Genes not presented in OMIM
12	44385889	44386585	gnomAD-SV_v3_INV_chr12_6c1a41ef	696	1.6e-05	2	0	3.17229	0	rare(AF<0.05)	12	43836081	44389758	ENSG00000139173	ENSG00000139173.10	ENST00000266534	ENST00000266534.8	ENSG00000139173.10	ENSG00000139173	NM_032256.3	protein_coding	TMEM117	NA	Not_Orphanet_gene	696	553678	3		Genes not presented in OMIM
12	46369770	46370338	gnomAD-SV_v3_INV_chr12_0e2b2d92	568	5.6e-05	7	0	0.00011103	0	rare(AF<0.05)	12	46358188	46372773	ENSG00000134294	ENSG00000134294.14	ENST00000256689	ENST00000256689.10	ENSG00000134294.14	ENSG00000134294	NM_018976.5	protein_coding	SLC38A2	No_OMIM_phenotype	Not_Orphanet_gene	568	14586	3		Genes in OMIM without any phenotype
12	47213130	71357206	gnomAD-SV_v3_INV_chr12_37568c45	24144076	8e-06	1	0	1.58614	0	rare(AF<0.05)	12	47079621	47236660	ENSG00000179715	ENSG00000179715.13	ENST00000546455	ENST00000546455.6	ENSG00000179715.13	ENSG00000179715	NM_138371.3	protein_coding	PCED1B	NA	Not_Orphanet_gene	23530	157040	2		Genes not presented in OMIM
12	49647614	65017849	gnomAD-SV_v3_INV_chr12_a119bb30	15370235	1.6e-05	0	1	0	1.58614	rare(AF<0.05)	12	49636499	49707405	ENSG00000161791	ENSG00000161791.14	ENST00000335154	ENST00000335154.10	ENSG00000161791.14	ENSG00000161791	NM_175736.5	protein_coding	FMNL3	No_OMIM_phenotype	Not_Orphanet_gene	59791	70907	2		Genes in OMIM without any phenotype
12	50691892	50692136	gnomAD-SV_v3_INV_chr12_8a9b8678	244	1.6e-05	2	0	3.17229	0	rare(AF<0.05)	12	50504985	50748657	ENSG00000066084	ENSG00000066084.13	ENST00000301180	ENST00000301180.10	ENSG00000066084.13	ENSG00000066084	NM_173602.3	protein_coding	DIP2B	Intellectual developmental disorder, autosomal dominant, FRA12A type, 136630 (3), Autosomal dominant	Not_Orphanet_gene	244	243673	3		Genes in OMIM with at least one phenotype
12	51604265	51605162	gnomAD-SV_v3_INV_chr12_7f3a1bb9	897	0.007836	856	66	0.0135774	0.00104685	rare(AF<0.05)	12	51591233	51812864	ENSG00000196876	ENSG00000196876.19	ENST00000627620	ENST00000627620.5	ENSG00000196876.19	ENSG00000196876	NM_001330260.2	protein_coding	SCN8A	?Myoclonus, familial, 2, 618364 (3), Autosomal dominant; Seizures, benign familial infantile, 5, 617080 (3), Autosomal dominant; Cognitive impairment with or without cerebellar ataxia, 614306 (3), Autosomal dominant; Developmental and epileptic encephalopathy 13, 614558 (3), Autosomal dominant	Orphanet_gene	897	221632	3		Genes in OMIM with at least one phenotype
12	52699254	52700500	gnomAD-SV_v3_INV_chr12_25145c46	1246	0.000254	30	1	0.000475843	1.58614	rare(AF<0.05)	12	52689626	52703524	ENSG00000189182	ENSG00000189182.10	ENST00000341809	ENST00000341809.8	ENSG00000189182.10	ENSG00000189182	NM_175078.3	protein_coding	KRT77	No_OMIM_phenotype	Not_Orphanet_gene	1246	13899	3		Genes in OMIM without any phenotype
12	65109202	65109457	gnomAD-SV_v3_INV_chr12_889c8748	255	1.6e-05	2	0	3.17229	0	rare(AF<0.05)	12	65050626	65121305	ENSG00000156076	ENSG00000156076.10	ENST00000286574	ENST00000286574.9	ENSG00000156076.10	ENSG00000156076	NM_007191.5	protein_coding	WIF1	No_OMIM_phenotype	Not_Orphanet_gene	255	70680	3		Genes in OMIM without any phenotype
12	69787030	109882223	gnomAD-SV_v3_INV_chr12_f1cff910	40095193	5.6e-05	5	1	7.93084	1.58617	rare(AF<0.05)	12	69738860	69823199	ENSG00000127328	ENSG00000127328.22	ENST00000247833	ENST00000247833.12	ENSG00000127328.22	ENSG00000127328	NM_022456.5	protein_coding	RAB3IP	No_OMIM_phenotype	Not_Orphanet_gene	36169	84340	2		Genes in OMIM without any phenotype
12	73963088	75139900	gnomAD-SV_v3_INV_chr12_8fd77638	1176812	8e-06	1	0	1.58614	0	rare(AF<0.05)	12	75040078	75209839	ENSG00000166006	ENSG00000166006.14	ENST00000549446	ENST00000549446.6	ENSG00000166006.14	ENSG00000166006	NM_139137.4	protein_coding	KCNC2	Developmental and epileptic encephalopathy 103, 619913 (3), Autosomal dominant	Not_Orphanet_gene	99822	169762	2		Genes in OMIM with at least one phenotype
12	77929028	77929484	gnomAD-SV_v3_INV_chr12_561b43c5	456	8e-06	1	0	1.58614	0	rare(AF<0.05)	12	77830894	78213010	ENSG00000067798	ENSG00000067798.16	ENST00000397909	ENST00000397909.7	ENSG00000067798.16	ENSG00000067798	NM_001024383.2	protein_coding	NAV3	No_OMIM_phenotype	Not_Orphanet_gene	456	382117	3		Genes in OMIM without any phenotype
12	80345321	80346284	gnomAD-SV_v3_INV_chr12_502fb2e7	963	8e-06	1	0	1.58614	0	rare(AF<0.05)	12	80099537	80380880	ENSG00000165899	ENSG00000165899.12	ENST00000547103	ENST00000547103.7	ENSG00000165899.12	ENSG00000165899	NM_001378609.3	protein_coding	OTOGL	Deafness, autosomal recessive 84B, 614944 (3), Autosomal recessive	Orphanet_gene	963	281344	3		Genes in OMIM with at least one phenotype
12	80414810	80458778	gnomAD-SV_v3_INV_chr12_4e343f06	43968	8e-06	1	0	1.58614	0	rare(AF<0.05)	12	80444235	80680273	ENSG00000139304	ENSG00000139304.16	ENST00000644991	ENST00000644991.3	ENSG00000139304.16	ENSG00000139304	NM_001145026.2	protein_coding	PTPRQ	Deafness, autosomal dominant 73, 617663 (3), Autosomal dominant; Deafness, autosomal recessive 84A, 613391 (3), Autosomal recessive	Orphanet_gene	14543	236039	2		Genes in OMIM with at least one phenotype
12	93612391	94591561	gnomAD-SV_v3_INV_chr12_c521eb48	979170	1.6e-05	2	0	3.17229	0	rare(AF<0.05)	12	94567122	94650557	ENSG00000057704	ENSG00000057704.13	ENST00000261226	ENST00000261226.9	ENSG00000057704.13	ENSG00000057704	NM_020698.4	protein_coding	TMCC3	No_OMIM_phenotype	Not_Orphanet_gene	24439	83436	2		Genes in OMIM without any phenotype
12	94232379	94232494	gnomAD-SV_v3_INV_chr12_3f6b21ee	115	0.000301	38	0	0.000602735	0	rare(AF<0.05)	12	94148577	94307675	ENSG00000136040	ENSG00000136040.9	ENST00000258526	ENST00000258526.9	ENSG00000136040.9	ENSG00000136040	NM_005761.3	protein_coding	PLXNC1	No_OMIM_phenotype	Not_Orphanet_gene	115	159099	3		Genes in OMIM without any phenotype
12	95672534	95689092	gnomAD-SV_v3_INV_chr12_12dcbea0	16558	8e-06	1	0	1.58614	0	rare(AF<0.05)	12	95657807	95790764	ENSG00000074527	ENSG00000074527.13	ENST00000343702	ENST00000343702.9	ENSG00000074527.13	ENSG00000074527	NM_021229.4	protein_coding	NTN4	No_OMIM_phenotype	Not_Orphanet_gene	16558	132958	3		Genes in OMIM without any phenotype
12	101738356	103885213	gnomAD-SV_v3_INV_chr12_45a7c447	2146857	1.6e-05	0	1	0	1.58614	rare(AF<0.05)	12	101728648	101739462	ENSG00000139351	ENSG00000139351.15	ENST00000392924	ENST00000392924.2	ENSG00000139351.15	ENSG00000139351	NM_001177949.2	protein_coding	SYCP3	Pregnancy loss, recurrent, 4, 270960 (3), Autosomal dominant; Spermatogenic failure 4, 270960 (3), Autosomal dominant	Orphanet_gene	1106	10815	2		Genes in OMIM with at least one phenotype
12	102447498	102447866	gnomAD-SV_v3_INV_chr12_cdeaf651	368	1.6e-05	2	0	3.17229	0	rare(AF<0.05)	12	102395874	102480563	ENSG00000017427	ENSG00000017427.17	ENST00000337514	ENST00000337514.11	ENSG00000017427.17	ENSG00000017427	NM_000618.5	protein_coding	IGF1	Insulin-like growth factor I deficiency, 608747 (3), Autosomal recessive	Orphanet_gene	368	84690	3		Genes in OMIM with at least one phenotype
12	102846034	103364077	gnomAD-SV_v3_INV_chr12_bbf8dd1e	518043	8e-06	1	0	1.58614	0	rare(AF<0.05)	12	102836889	102917244	ENSG00000171759	ENSG00000171759.10	ENST00000553106	ENST00000553106.6	ENSG00000171759.10	ENSG00000171759	NM_000277.3	protein_coding	PAH	[Hyperphenylalaninemia, non-PKU mild], 261600 (3), Autosomal recessive; Phenylketonuria, 261600 (3), Autosomal recessive	Orphanet_gene	71210	80356	2		Genes in OMIM with at least one phenotype
12	102846034	103364077	gnomAD-SV_v3_INV_chr12_bbf8dd1e	518043	8e-06	1	0	1.58614	0	rare(AF<0.05)	12	103301955	103495968	ENSG00000179088	ENSG00000179088.16	ENST00000548883	ENST00000548883.6	ENSG00000179088.16	ENSG00000179088	NM_198521.5	protein_coding	C12orf42	NA	Not_Orphanet_gene	62122	194014	2		Genes not presented in OMIM
12	106237688	106398322	gnomAD-SV_v3_INV_chr12_3dd52910	160634	1.6e-05	2	0	3.17229	0	rare(AF<0.05)	12	106357748	106510198	ENSG00000013503	ENSG00000013503.10	ENST00000228347	ENST00000228347.9	ENSG00000013503.10	ENSG00000013503	NM_018082.6	protein_coding	POLR3B	Leukodystrophy, hypomyelinating, 8, with or without oligodontia and/or hypogonadotropic hypogonadism, 614381 (3), Autosomal recessive; Charcot-Marie-Tooth disease, demyelinating, type 1I, 619742 (3), Autosomal dominant	Orphanet_gene	40574	152451	2		Genes in OMIM with at least one phenotype
12	106495327	106496368	gnomAD-SV_v3_INV_chr12_0a2d5cdd	1041	8e-06	1	0	1.58614	0	rare(AF<0.05)	12	106357748	106510198	ENSG00000013503	ENSG00000013503.10	ENST00000228347	ENST00000228347.9	ENSG00000013503.10	ENSG00000013503	NM_018082.6	protein_coding	POLR3B	Leukodystrophy, hypomyelinating, 8, with or without oligodontia and/or hypogonadotropic hypogonadism, 614381 (3), Autosomal recessive; Charcot-Marie-Tooth disease, demyelinating, type 1I, 619742 (3), Autosomal dominant	Orphanet_gene	1041	152451	3		Genes in OMIM with at least one phenotype
12	110723917	110724507	gnomAD-SV_v3_INV_chr12_a0b428fa	590	6.3e-05	6	1	9.51686	1.58614	rare(AF<0.05)	12	110719680	110742891	ENSG00000186298	ENSG00000186298.12	ENST00000335007	ENST00000335007.10	ENSG00000186298.12	ENSG00000186298	NM_002710.4	protein_coding	PPP1CC	No_OMIM_phenotype	Not_Orphanet_gene	590	23212	3		Genes in OMIM without any phenotype
12	113327633	113328918	gnomAD-SV_v3_INV_chr12_10e5815d	1285	3.2e-05	4	0	6.34457	0	rare(AF<0.05)	12	113298771	113335109	ENSG00000089060	ENSG00000089060.12	ENST00000680972	ENST00000680972.1	ENSG00000089060.12	ENSG00000089060	NM_001358345.2	protein_coding	SLC8B1	No_OMIM_phenotype	Not_Orphanet_gene	1285	36339	3		Genes in OMIM without any phenotype
12	118078261	118078822	gnomAD-SV_v3_INV_chr12_d4e6eb44	561	8e-06	1	0	1.58614	0	rare(AF<0.05)	12	118063593	118104011	ENSG00000176834	ENSG00000176834.14	ENST00000359236	ENST00000359236.10	ENSG00000176834.14	ENSG00000176834	NM_019086.6	protein_coding	VSIG10	NA	Not_Orphanet_gene	561	40419	3		Genes not presented in OMIM
12	118089043	118090058	gnomAD-SV_v3_INV_chr12_115774f7	1015	5e-04	61	1	0.000967548	1.58614	rare(AF<0.05)	12	118063593	118104011	ENSG00000176834	ENSG00000176834.14	ENST00000359236	ENST00000359236.10	ENSG00000176834.14	ENSG00000176834	NM_019086.6	protein_coding	VSIG10	NA	Not_Orphanet_gene	1015	40419	3		Genes not presented in OMIM
12	122614981	122620202	gnomAD-SV_v3_INV_chr12_0397d767	5221	1.6e-05	2	0	3.17229	0	rare(AF<0.05)	12	122527249	122626396	ENSG00000184445	ENSG00000184445.12	ENST00000333479	ENST00000333479.12	ENSG00000184445.12	ENSG00000184445	NM_014708.6	protein_coding	KNTC1	No_OMIM_phenotype	Not_Orphanet_gene	5221	99148	3		Genes in OMIM without any phenotype
12	123251761	123252094	gnomAD-SV_v3_INV_chr12_3781b170	333	8e-06	1	0	1.58614	0	rare(AF<0.05)	12	123233436	123257960	ENSG00000130921	ENSG00000130921.9	ENST00000253233	ENST00000253233.6	ENSG00000130921.9	ENSG00000130921	NM_152269.5	protein_coding	MTRFR	Spastic paraplegia 55, autosomal recessive, 615035 (3), Autosomal recessive; Combined oxidative phosphorylation deficiency 7, 613559 (3), Autosomal recessive	Orphanet_gene	333	24525	3		Genes in OMIM with at least one phenotype
12	123965482	123965869	gnomAD-SV_v3_INV_chr12_27df6d48	387	0.000563	65	3	0.00103099	4.75843	rare(AF<0.05)	12	123935626	123972831	ENSG00000119242	ENSG00000119242.9	ENST00000238156	ENST00000238156.8	ENSG00000119242.9	ENSG00000119242	NM_025140.3	protein_coding	CCDC92	NA	Not_Orphanet_gene	387	37206	3		Genes not presented in OMIM
12	129125715	129127283	gnomAD-SV_v3_INV_chr12_7cf5b16f	1568	8e-06	1	0	1.58614	0	rare(AF<0.05)	12	129071726	129904025	ENSG00000151952	ENSG00000151952.16	ENST00000422113	ENST00000422113.7	ENSG00000151952.16	ENSG00000151952	NM_133448.3	protein_coding	TMEM132D	No_OMIM_phenotype	Not_Orphanet_gene	1568	832300	3		Genes in OMIM without any phenotype
12	132748254	132752885	gnomAD-SV_v3_INV_chr12_f3682651	4631	8e-06	1	0	1.58614	0	rare(AF<0.05)	12	132725503	132761832	ENSG00000176915	ENSG00000176915.15	ENST00000357997	ENST00000357997.10	ENSG00000176915.15	ENSG00000176915	NM_015114.3	protein_coding	ANKLE2	Microcephaly 16, primary, autosomal recessive, 616681 (3), Autosomal recessive	Orphanet_gene	4631	36330	3		Genes in OMIM with at least one phenotype
12	132900528	133122274	gnomAD-SV_v3_INV_chr12_eda2e589	221746	4.8e-05	6	0	9.51686	0	rare(AF<0.05)	12	133104779	133130274	ENSG00000214029	ENSG00000214029.6	ENST00000537226	ENST00000537226.3	ENSG00000214029.6	ENSG00000214029	NM_001277291.2	protein_coding	ZNF891	NA	Not_Orphanet_gene	17495	25496	2		Genes not presented in OMIM
13	20061787	21405902	gnomAD-SV_v3_INV_chr13_85f0eaeb	1344115	8e-06	1	0	1.58614	0	rare(AF<0.05)	13	19958727	20089115	ENSG00000121741	ENSG00000121741.17	ENST00000610343	ENST00000610343.5	ENSG00000121741.17	ENSG00000121741	NM_197968.4	protein_coding	ZMYM2	Neurodevelopmental-craniofacial syndrome with variable renal and cardiac abnormalities, 619522 (3), Autosomal dominant	Orphanet_gene	27328	130389	2		Genes in OMIM with at least one phenotype
13	20061787	21405902	gnomAD-SV_v3_INV_chr13_85f0eaeb	1344115	8e-06	1	0	1.58614	0	rare(AF<0.05)	13	21372571	21459303	ENSG00000180776	ENSG00000180776.17	ENST00000400590	ENST00000400590.8	ENSG00000180776.17	ENSG00000180776	NM_001330059.2	protein_coding	ZDHHC20	No_OMIM_phenotype	Not_Orphanet_gene	33331	86733	2		Genes in OMIM without any phenotype
13	21530074	21632813	gnomAD-SV_v3_INV_chr13_c7b0ce60	102739	8e-06	1	0	1.58614	0	rare(AF<0.05)	13	21492691	21604170	ENSG00000165487	ENSG00000165487.14	ENST00000382374	ENST00000382374.9	ENSG00000165487.14	ENSG00000165487	NM_152726.3	protein_coding	MICU2	No_OMIM_phenotype	Not_Orphanet_gene	74096	111480	2		Genes in OMIM without any phenotype
13	25280311	25286104	gnomAD-SV_v3_INV_chr13_ba5e4799	5793	8e-06	1	0	1.58614	0	rare(AF<0.05)	13	25246222	25287488	ENSG00000139505	ENSG00000139505.13	ENST00000381801	ENST00000381801.6	ENSG00000139505.13	ENSG00000139505	NM_004685.5	protein_coding	MTMR6	No_OMIM_phenotype	Not_Orphanet_gene	5793	41267	3		Genes in OMIM without any phenotype
13	27564613	31455390	gnomAD-SV_v3_INV_chr13_001be658	3890777	8e-06	1	0	1.58614	0	rare(AF<0.05)	13	27545913	27620529	ENSG00000139517	ENSG00000139517.9	ENST00000316334	ENST00000316334.5	ENSG00000139517.9	ENSG00000139517	NM_153371.4	protein_coding	LNX2	No_OMIM_phenotype	Not_Orphanet_gene	55916	74617	2		Genes in OMIM without any phenotype
13	34733179	40948627	gnomAD-SV_v3_INV_chr13_58aa9462	6215448	8e-06	1	0	1.58614	0	rare(AF<0.05)	13	40931924	41019316	ENSG00000120690	ENSG00000120690.16	ENST00000239882	ENST00000239882.7	ENSG00000120690.16	ENSG00000120690	NM_172373.4	protein_coding	ELF1	No_OMIM_phenotype	Not_Orphanet_gene	16703	87393	2		Genes in OMIM without any phenotype
13	35516081	35519134	gnomAD-SV_v3_INV_chr13_7c3c050a	3053	8e-06	1	0	1.58614	0	rare(AF<0.05)	13	34942270	35672736	ENSG00000172915	ENSG00000172915.20	ENST00000379939	ENST00000379939.7	ENSG00000172915.20	ENSG00000172915	NM_001385012.1	protein_coding	NBEA	Neurodevelopmental disorder with or without early-onset generalized epilepsy, 619157 (3), Autosomal dominant	Orphanet_gene	3053	730467	3		Genes in OMIM with at least one phenotype
13	43034338	43038822	gnomAD-SV_v3_INV_chr13_140d0281	4484	8e-06	1	0	1.58614	0	rare(AF<0.05)	13	43023586	43114213	ENSG00000120675	ENSG00000120675.6	ENST00000379221	ENST00000379221.4	ENSG00000120675.6	ENSG00000120675	NM_013238.3	protein_coding	DNAJC15	No_OMIM_phenotype	Not_Orphanet_gene	4484	90628	3		Genes in OMIM without any phenotype
13	50934207	50935738	gnomAD-SV_v3_INV_chr13_336efc24	1531	1.6e-05	2	0	3.17229	0	rare(AF<0.05)	13	50909791	50956762	ENSG00000136104	ENSG00000136104.22	ENST00000336617	ENST00000336617.8	ENSG00000136104.22	ENSG00000136104	NM_024570.4	protein_coding	RNASEH2B	Aicardi-Goutieres syndrome 2, 610181 (3), Autosomal recessive	Orphanet_gene	1531	46972	3		Genes in OMIM with at least one phenotype
13	63639796	112722344	gnomAD-SV_v3_INV_chr13_8b65acf2	49082548	8e-06	1	0	1.58617	0	rare(AF<0.05)	13	112690038	112887168	ENSG00000068650	ENSG00000068650.19	ENST00000375645	ENST00000375645.8	ENSG00000068650.19	ENSG00000068650	NM_015205.3	protein_coding	ATP11A	?Auditory neuropathy, autosomal dominant 2, 620384 (3), Autosomal dominant; ?Leukodystrophy, hypomyelinating, 24, 619851 (3), Autosomal dominant; Deafness, autosomal dominant 84, 619810 (3), Autosomal dominant	Orphanet_gene	32306	197131	2		Genes in OMIM with at least one phenotype
13	71663834	71663897	gnomAD-SV_v3_INV_chr13_e131e04e	63	0.000968	120	1	0.00190337	1.58614	rare(AF<0.05)	13	71437966	71867204	ENSG00000276644	ENSG00000276644.5	ENST00000613252	ENST00000613252.5	ENSG00000276644.5	ENSG00000276644	NM_080759.6	protein_coding	DACH1	No_OMIM_phenotype	Not_Orphanet_gene	63	429239	3		Genes in OMIM without any phenotype
13	94081335	94081495	gnomAD-SV_v3_INV_chr13_2cc257be	160	7.1e-05	9	0	0.000142753	0	rare(AF<0.05)	13	93226807	94408020	ENSG00000183098	ENSG00000183098.12	ENST00000377047	ENST00000377047.9	ENSG00000183098.12	ENSG00000183098	NM_005708.5	protein_coding	GPC6	Omodysplasia 1, 258315 (3), Autosomal recessive	Orphanet_gene	160	1181214	3		Genes in OMIM with at least one phenotype
13	94271122	94271725	gnomAD-SV_v3_INV_chr13_f07dcbb7	603	8e-06	1	0	1.58614	0	rare(AF<0.05)	13	93226807	94408020	ENSG00000183098	ENSG00000183098.12	ENST00000377047	ENST00000377047.9	ENSG00000183098.12	ENSG00000183098	NM_005708.5	protein_coding	GPC6	Omodysplasia 1, 258315 (3), Autosomal recessive	Orphanet_gene	603	1181214	3		Genes in OMIM with at least one phenotype
13	98655954	98717056	gnomAD-SV_v3_INV_chr13_5f78a367	61102	1.6e-05	2	0	3.17229	0	rare(AF<0.05)	13	98683801	98752672	ENSG00000088386	ENSG00000088386.17	ENST00000376503	ENST00000376503.10	ENSG00000088386.17	ENSG00000088386	NM_005073.4	protein_coding	SLC15A1	No_OMIM_phenotype	Not_Orphanet_gene	33255	68872	2		Genes in OMIM without any phenotype
13	99644272	99645634	gnomAD-SV_v3_INV_chr13_ef81c4da	1362	8e-06	1	0	1.58614	0	rare(AF<0.05)	13	99606690	99892570	ENSG00000125246	ENSG00000125246.16	ENST00000339105	ENST00000339105.9	ENSG00000125246.16	ENSG00000125246	NM_206808.5	protein_coding	CLYBL	No_OMIM_phenotype	Not_Orphanet_gene	1362	285881	3		Genes in OMIM without any phenotype
13	102818041	103376299	gnomAD-SV_v3_INV_chr13_fad4a980	558258	1.6e-05	0	1	0	1.58614	rare(AF<0.05)	13	102799110	102875994	ENSG00000270181	ENSG00000270181.3	ENST00000639435	ENST00000639435.1	ENSG00000270181.3	ENSG00000270181		protein_coding	BIVM-ERCC5	NA	Not_Orphanet_gene	57953	76885	2		Genes not presented in OMIM
13	102818041	103376299	gnomAD-SV_v3_INV_chr13_fad4a980	558258	1.6e-05	0	1	0	1.58614	rare(AF<0.05)	13	102799119	102841533	ENSG00000134897	ENSG00000134897.14	ENST00000257336	ENST00000257336.6	ENSG00000134897.14	ENSG00000134897	NM_017693.4	protein_coding	BIVM	No_OMIM_phenotype	Not_Orphanet_gene	23492	42415	2		Genes in OMIM without any phenotype
13	107299697	107301054	gnomAD-SV_v3_INV_chr13_1ff99e7b	1357	1.6e-05	0	1	0	1.58614	rare(AF<0.05)	13	107163510	107867496	ENSG00000204442	ENSG00000204442.4	ENST00000375915	ENST00000375915.4	ENSG00000204442.4	ENSG00000204442	NM_001080396.3	protein_coding	NALF1	No_OMIM_phenotype	Not_Orphanet_gene	1357	703987	3		Genes in OMIM without any phenotype
13	107729145	107743237	gnomAD-SV_v3_INV_chr13_f2cbde20	14092	8e-06	1	0	1.58614	0	rare(AF<0.05)	13	107163510	107867496	ENSG00000204442	ENSG00000204442.4	ENST00000375915	ENST00000375915.4	ENSG00000204442.4	ENSG00000204442	NM_001080396.3	protein_coding	NALF1	No_OMIM_phenotype	Not_Orphanet_gene	14092	703987	3		Genes in OMIM without any phenotype
13	112726364	112726908	gnomAD-SV_v3_INV_chr13_698b71bd	544	1.6e-05	2	0	3.17229	0	rare(AF<0.05)	13	112690038	112887168	ENSG00000068650	ENSG00000068650.19	ENST00000375645	ENST00000375645.8	ENSG00000068650.19	ENSG00000068650	NM_015205.3	protein_coding	ATP11A	?Auditory neuropathy, autosomal dominant 2, 620384 (3), Autosomal dominant; ?Leukodystrophy, hypomyelinating, 24, 619851 (3), Autosomal dominant; Deafness, autosomal dominant 84, 619810 (3), Autosomal dominant	Orphanet_gene	544	197131	3		Genes in OMIM with at least one phenotype
13	114079596	114080154	gnomAD-SV_v3_INV_chr13_fc97123e	558	8e-06	1	0	1.58614	0	rare(AF<0.05)	13	113977783	114132623	ENSG00000185989	ENSG00000185989.11	ENST00000334062	ENST00000334062.8	ENSG00000185989.11	ENSG00000185989	NM_007368.4	protein_coding	RASA3	No_OMIM_phenotype	Not_Orphanet_gene	558	154841	3		Genes in OMIM without any phenotype
14	19751322	20298012	gnomAD-SV_v3_INV_chr14_d5620b4c	546690	2.4e-05	1	1	1.58614	1.58614	rare(AF<0.05)	14	20286227	20305951	ENSG00000136319	ENSG00000136319.12	ENST00000258821	ENST00000258821.8	ENSG00000136319.12	ENSG00000136319	NM_138376.3	protein_coding	TTC5	Neurodevelopmental disorder with cerebral atrophy and variable facial dysmorphism, 619244 (3), Autosomal recessive	Orphanet_gene	11785	19725	2		Genes in OMIM with at least one phenotype
14	31758116	31784417	gnomAD-SV_v3_INV_chr14_090978a7	26301	3.2e-05	4	0	6.34457	0	rare(AF<0.05)	14	31561404	31861224	ENSG00000151413	ENSG00000151413.17	ENST00000281081	ENST00000281081.12	ENSG00000151413.17	ENSG00000151413	NM_025152.3	protein_coding	NUBPL	Mitochondrial complex I deficiency, nuclear type 21, 618242 (3), Autosomal recessive	Orphanet_gene	26301	299821	3		Genes in OMIM with at least one phenotype
14	46982771	46983475	gnomAD-SV_v3_INV_chr14_c1f4fc69	704	0.000119	15	0	0.000237922	0	rare(AF<0.05)	14	46840092	47675605	ENSG00000139915	ENSG00000139915.22	ENST00000399232	ENST00000399232.8	ENSG00000139915.22	ENSG00000139915	NM_001113498.3	protein_coding	MDGA2	No_OMIM_phenotype	Not_Orphanet_gene	704	835514	3		Genes in OMIM without any phenotype
14	50209021	50213632	gnomAD-SV_v3_INV_chr14_9f9accb2	4611	8e-06	1	0	1.58614	0	rare(AF<0.05)	14	50117130	50231578	ENSG00000100485	ENSG00000100485.12	ENST00000216373	ENST00000216373.10	ENSG00000100485.12	ENSG00000100485	NM_006939.4	protein_coding	SOS2	Noonan syndrome 9, 616559 (3), Autosomal dominant	Orphanet_gene	4611	114449	3		Genes in OMIM with at least one phenotype
14	52258196	52508135	gnomAD-SV_v3_INV_chr14_b343435e	249939	8e-06	1	0	1.58614	0	rare(AF<0.05)	14	52430596	52552505	ENSG00000087301	ENSG00000087301.9	ENST00000281741	ENST00000281741.9	ENSG00000087301.9	ENSG00000087301	NM_020784.3	protein_coding	TXNDC16	No_OMIM_phenotype	Not_Orphanet_gene	77539	121910	2		Genes in OMIM without any phenotype
14	53954837	53955672	gnomAD-SV_v3_INV_chr14_88962ff5	835	1.6e-05	0	1	0	1.58614	rare(AF<0.05)	14	53949736	53956825	ENSG00000125378	ENSG00000125378.16	ENST00000245451	ENST00000245451.9	ENSG00000125378.16	ENSG00000125378	NM_001202.6	protein_coding	BMP4	Orofacial cleft 11, 600625 (3); Microphthalmia, syndromic 6, 607932 (3), Autosomal dominant	Orphanet_gene	835	7090	3		Genes in OMIM with at least one phenotype
14	54959242	54960200	gnomAD-SV_v3_INV_chr14_f32a440a	958	1.6e-05	2	0	3.17229	0	rare(AF<0.05)	14	54938949	55027099	ENSG00000198554	ENSG00000198554.12	ENST00000360586	ENST00000360586.8	ENSG00000198554.12	ENSG00000198554	NM_007086.4	protein_coding	WDHD1	No_OMIM_phenotype	Not_Orphanet_gene	958	88151	3		Genes in OMIM without any phenotype
14	60214891	67756687	gnomAD-SV_v3_INV_chr14_0967a120	7541796	8e-06	1	0	1.58614	0	rare(AF<0.05)	14	67746522	67816590	ENSG00000072121	ENSG00000072121.17	ENST00000347230	ENST00000347230.9	ENSG00000072121.17	ENSG00000072121	NM_015346.4	protein_coding	ZFYVE26	Spastic paraplegia 15, autosomal recessive, 270700 (3), Autosomal recessive	Orphanet_gene	10165	70069	2		Genes in OMIM with at least one phenotype
14	68144678	68145188	gnomAD-SV_v3_INV_chr14_006d87c6	510	8e-06	1	0	1.58614	0	rare(AF<0.05)	14	67819779	68478093	ENSG00000182185	ENSG00000182185.19	ENST00000471583	ENST00000471583.6	ENSG00000182185.19	ENSG00000182185	NM_133510.4	protein_coding	RAD51B	No_OMIM_phenotype	Not_Orphanet_gene	510	658315	3		Genes in OMIM without any phenotype
14	69625083	69625533	gnomAD-SV_v3_INV_chr14_2058bf85	450	1.6e-05	2	0	3.17229	0	rare(AF<0.05)	14	69611596	69715144	ENSG00000100647	ENSG00000100647.8	ENST00000342745	ENST00000342745.5	ENSG00000100647.8	ENSG00000100647	NM_014734.4	protein_coding	SUSD6	No_OMIM_phenotype	Not_Orphanet_gene	450	103549	3		Genes in OMIM without any phenotype
14	72263749	72263979	gnomAD-SV_v3_INV_chr14_325c668d	230	2.4e-05	3	0	4.75843	0	rare(AF<0.05)	14	71932429	72566530	ENSG00000182732	ENSG00000182732.18	ENST00000553525	ENST00000553525.6	ENSG00000182732.18	ENSG00000182732	NM_001204424.2	protein_coding	RGS6	No_OMIM_phenotype	Not_Orphanet_gene	230	634102	3		Genes in OMIM without any phenotype
14	77486269	77487646	gnomAD-SV_v3_INV_chr14_f20697d1	1377	8e-06	1	0	1.58614	0	rare(AF<0.05)	14	77474394	77498816	ENSG00000100593	ENSG00000100593.18	ENST00000342219	ENST00000342219.9	ENSG00000100593.18	ENSG00000100593	NM_199296.3	protein_coding	ISM2	No_OMIM_phenotype	Not_Orphanet_gene	1377	24423	3		Genes in OMIM without any phenotype
14	78663624	78664832	gnomAD-SV_v3_INV_chr14_9f454469	1208	8e-06	1	0	1.58614	0	rare(AF<0.05)	14	78170373	79868291	ENSG00000021645	ENSG00000021645.20	ENST00000335750	ENST00000335750.7	ENSG00000021645.20	ENSG00000021645	NM_001330195.2	protein_coding	NRXN3	No_OMIM_phenotype	Not_Orphanet_gene	1208	1697919	3		Genes in OMIM without any phenotype
14	79054061	79054832	gnomAD-SV_v3_INV_chr14_fb2328be	771	8e-06	1	0	1.58614	0	rare(AF<0.05)	14	78170373	79868291	ENSG00000021645	ENSG00000021645.20	ENST00000335750	ENST00000335750.7	ENSG00000021645.20	ENSG00000021645	NM_001330195.2	protein_coding	NRXN3	No_OMIM_phenotype	Not_Orphanet_gene	771	1697919	3		Genes in OMIM without any phenotype
14	90664771	90666081	gnomAD-SV_v3_INV_chr14_9b3eef7c	1310	8e-06	1	0	1.58614	0	rare(AF<0.05)	14	90524564	90816430	ENSG00000165914	ENSG00000165914.15	ENST00000328459	ENST00000328459.11	ENSG00000165914.15	ENSG00000165914	NM_001010854.2	protein_coding	TTC7B	No_OMIM_phenotype	Not_Orphanet_gene	1310	291867	3		Genes in OMIM without any phenotype
14	92861951	94239942	gnomAD-SV_v3_INV_chr14_c813c834	1377991	8e-06	1	0	1.58614	0	rare(AF<0.05)	14	94174322	94279734	ENSG00000119698	ENSG00000119698.12	ENST00000304338	ENST00000304338.8	ENSG00000119698.12	ENSG00000119698	NM_058237.2	protein_coding	PPP4R4	No_OMIM_phenotype	Not_Orphanet_gene	65620	105413	2		Genes in OMIM without any phenotype
14	94443304	94670680	gnomAD-SV_v3_INV_chr14_1f3f8620	227376	8e-06	1	0	1.58614	0	rare(AF<0.05)	14	94442464	94452800	ENSG00000186910	ENSG00000186910.4	ENST00000334708	ENST00000334708.4	ENSG00000186910.4	ENSG00000186910	NM_001080451.2	protein_coding	SERPINA11	No_OMIM_phenotype	Not_Orphanet_gene	9496	10337	2		Genes in OMIM without any phenotype
14	95460643	95624082	gnomAD-SV_v3_INV_chr14_54ecd30b	163439	8e-06	1	0	1.58614	0	rare(AF<0.05)	14	95407266	95516650	ENSG00000176438	ENSG00000176438.13	ENST00000682763	ENST00000682763.1	ENSG00000176438.13	ENSG00000176438	NM_152592.6	protein_coding	SYNE3	No_OMIM_phenotype	Not_Orphanet_gene	56007	109385	2		Genes in OMIM without any phenotype
14	96506175	96507025	gnomAD-SV_v3_INV_chr14_e83f96eb	850	6.3e-05	8	0	0.000126891	0	rare(AF<0.05)	14	96502382	96567116	ENSG00000090060	ENSG00000090060.19	ENST00000216277	ENST00000216277.13	ENSG00000090060.19	ENSG00000090060	NM_032632.5	protein_coding	PAPOLA	No_OMIM_phenotype	Not_Orphanet_gene	850	64735	3		Genes in OMIM without any phenotype
14	103822190	103822800	gnomAD-SV_v3_INV_chr14_d7363a77	610	1.6e-05	2	0	3.17229	0	rare(AF<0.05)	14	103733195	103847575	ENSG00000088808	ENSG00000088808.18	ENST00000202556	ENST00000202556.14	ENSG00000088808.18	ENSG00000088808	NM_015316.3	protein_coding	PPP1R13B	No_OMIM_phenotype	Not_Orphanet_gene	610	114381	3		Genes in OMIM without any phenotype
14	105487366	105488305	gnomAD-SV_v3_INV_chr14_ad6a8c90	939	8e-06	1	0	1.58614	0	rare(AF<0.05)	14	105486886	105488947	ENSG00000213145	ENSG00000213145.10	ENST00000392531	ENST00000392531.4	ENSG00000213145.10	ENSG00000213145	NM_001311.5	protein_coding	CRIP1	No_OMIM_phenotype	Not_Orphanet_gene	939	2062	3		Genes in OMIM without any phenotype
15	26577849	26579909	gnomAD-SV_v3_INV_chr15_b7c217af	2060	3.2e-05	2	1	3.17229	1.58614	rare(AF<0.05)	15	26543552	26773066	ENSG00000166206	ENSG00000166206.16	ENST00000311550	ENST00000311550.10	ENSG00000166206.16	ENSG00000166206	NM_000814.6	protein_coding	GABRB3	{Epilepsy, childhood absence, susceptibility to, 5}, 612269 (3); Developmental and epileptic encephalopathy 43, 617113 (3), Autosomal dominant	Orphanet_gene	2060	229515	3		Genes in OMIM with at least one phenotype
15	26681463	26684373	gnomAD-SV_v3_INV_chr15_25dcfadb	2910	3.2e-05	2	1	3.17229	1.58614	rare(AF<0.05)	15	26543552	26773066	ENSG00000166206	ENSG00000166206.16	ENST00000311550	ENST00000311550.10	ENSG00000166206.16	ENSG00000166206	NM_000814.6	protein_coding	GABRB3	{Epilepsy, childhood absence, susceptibility to, 5}, 612269 (3); Developmental and epileptic encephalopathy 43, 617113 (3), Autosomal dominant	Orphanet_gene	2910	229515	3		Genes in OMIM with at least one phenotype
15	28908026	28908167	gnomAD-SV_v3_INV_chr15_63f5c3dc	141	1.6e-05	2	0	3.17229	0	rare(AF<0.05)	15	28885974	29118315	ENSG00000034053	ENSG00000034053.15	ENST00000683413	ENST00000683413.1	ENSG00000034053.15	ENSG00000034053	NM_001353788.2	protein_coding	APBA2	No_OMIM_phenotype	Not_Orphanet_gene	141	232342	3		Genes in OMIM without any phenotype
15	31831586	31908948	gnomAD-SV_v3_INV_chr15_9e745fae	77362	1.6e-05	2	0	3.17229	0	rare(AF<0.05)	15	31475398	31870673	ENSG00000169918	ENSG00000169918.10	ENST00000307050	ENST00000307050.6	ENSG00000169918.10	ENSG00000169918	NM_001382637.1	protein_coding	OTUD7A	Neurodevelopmental disorder with hypotonia and seizures, 620790 (3), Autosomal recessive	Not_Orphanet_gene	39087	395276	2		Genes in OMIM with at least one phenotype
15	33939245	33939321	gnomAD-SV_v3_INV_chr15_eb6da188	76	4e-05	5	0	7.93072	0	rare(AF<0.05)	15	33866227	34039204	ENSG00000169857	ENSG00000169857.9	ENST00000306730	ENST00000306730.8	ENSG00000169857.9	ENSG00000169857	NM_020371.3	protein_coding	AVEN	No_OMIM_phenotype	Not_Orphanet_gene	76	172978	3		Genes in OMIM without any phenotype
15	36616294	36616796	gnomAD-SV_v3_INV_chr15_cfc1170d	502	1.6e-05	2	0	3.17229	0	rare(AF<0.05)	15	36579626	36810244	ENSG00000186073	ENSG00000186073.14	ENST00000566621	ENST00000566621.6	ENSG00000186073.14	ENSG00000186073	NM_001321759.2	protein_coding	CDIN1	Dyserythropoietic anemia, congenital, type Ib, 615631 (3), Autosomal recessive	Orphanet_gene	502	230619	3		Genes in OMIM with at least one phenotype
15	42480238	42488681	gnomAD-SV_v3_INV_chr15_3116b36f	8443	8e-06	1	0	1.58614	0	rare(AF<0.05)	15	42412823	42491141	ENSG00000103994	ENSG00000103994.18	ENST00000564754	ENST00000564754.7	ENSG00000103994.18	ENSG00000103994	NM_001366845.3	protein_coding	ZNF106	No_OMIM_phenotype	Not_Orphanet_gene	8443	78319	3		Genes in OMIM without any phenotype
15	43278003	79734228	gnomAD-SV_v3_INV_chr15_bc550fc0	36456225	8e-06	1	0	1.58619	0	rare(AF<0.05)	15	43276271	43302255	ENSG00000159495	ENSG00000159495.8	ENST00000452443	ENST00000452443.3	ENSG00000159495.8	ENSG00000159495	NM_052955.3	protein_coding	TGM7	No_OMIM_phenotype	Not_Orphanet_gene	24252	25985	2		Genes in OMIM without any phenotype
15	49468891	49474634	gnomAD-SV_v3_INV_chr15_8b41bddc	5743	0.000317	32	4	0.000507566	6.34457	rare(AF<0.05)	15	49326970	49620818	ENSG00000166262	ENSG00000166262.16	ENST00000299338	ENST00000299338.11	ENSG00000166262.16	ENSG00000166262	NM_152647.3	protein_coding	FAM227B	NA	Not_Orphanet_gene	5743	293849	3		Genes not presented in OMIM
15	49468891	49474634	gnomAD-SV_v3_INV_chr15_8b41bddc	5743	0.000317	32	4	0.000507566	6.34457	rare(AF<0.05)	15	49423242	49488775	ENSG00000140285	ENSG00000140285.12	ENST00000267843	ENST00000267843.9	ENSG00000140285.12	ENSG00000140285	NM_002009.4	protein_coding	FGF7	No_OMIM_phenotype	Not_Orphanet_gene	5743	65534	3		Genes in OMIM without any phenotype
15	57594154	59529470	gnomAD-SV_v3_INV_chr15_4eca9784	1935316	8e-06	1	0	1.58619	0	rare(AF<0.05)	15	57591904	57685364	ENSG00000263155	ENSG00000263155.7	ENST00000267853	ENST00000267853.10	ENSG00000263155.7	ENSG00000263155	NM_001018100.5	protein_coding	MYZAP	No_OMIM_phenotype	Not_Orphanet_gene	91210	93461	2		Genes in OMIM without any phenotype
15	57594154	59529470	gnomAD-SV_v3_INV_chr15_4eca9784	1935316	8e-06	1	0	1.58619	0	rare(AF<0.05)	15	57592014	57714689	ENSG00000137878	ENSG00000137878.18	ENST00000587652	ENST00000587652.5	ENSG00000137878.18	ENSG00000137878		protein_coding	GCOM1	NA	Not_Orphanet_gene	120535	122676	2		Genes not presented in OMIM
15	59681551	59682100	gnomAD-SV_v3_INV_chr15_ca2bdbdc	549	3.2e-05	4	0	6.34457	0	rare(AF<0.05)	15	59659146	59689320	ENSG00000140299	ENSG00000140299.14	ENST00000607373	ENST00000607373.6	ENSG00000140299.14	ENSG00000140299	NM_004330.4	protein_coding	BNIP2	No_OMIM_phenotype	Not_Orphanet_gene	549	30175	3		Genes in OMIM without any phenotype
15	63463866	63563265	gnomAD-SV_v3_INV_chr15_31d9ab5c	99399	1.6e-05	2	0	3.17229	0	rare(AF<0.05)	15	63504593	63594633	ENSG00000140455	ENSG00000140455.17	ENST00000380324	ENST00000380324.8	ENSG00000140455.17	ENSG00000140455	NM_006537.4	protein_coding	USP3	No_OMIM_phenotype	Not_Orphanet_gene	58672	90041	2		Genes in OMIM without any phenotype
15	63972119	63972931	gnomAD-SV_v3_INV_chr15_baad3d25	812	8e-06	1	0	1.58614	0	rare(AF<0.05)	15	63907036	64046485	ENSG00000035664	ENSG00000035664.11	ENST00000457488	ENST00000457488.6	ENSG00000035664.11	ENSG00000035664	NM_014326.5	protein_coding	DAPK2	No_OMIM_phenotype	Not_Orphanet_gene	812	139450	3		Genes in OMIM without any phenotype
15	64026983	64154909	gnomAD-SV_v3_INV_chr15_307bbb8d	127926	4e-05	5	0	7.93072	0	rare(AF<0.05)	15	63907036	64046485	ENSG00000035664	ENSG00000035664.11	ENST00000457488	ENST00000457488.6	ENSG00000035664.11	ENSG00000035664	NM_014326.5	protein_coding	DAPK2	No_OMIM_phenotype	Not_Orphanet_gene	19502	139450	2		Genes in OMIM without any phenotype
15	64026983	64154909	gnomAD-SV_v3_INV_chr15_307bbb8d	127926	4e-05	5	0	7.93072	0	rare(AF<0.05)	15	64151731	64157481	ENSG00000157734	ENSG00000157734.14	ENST00000325881	ENST00000325881.9	ENSG00000157734.14	ENSG00000157734	NM_024798.3	protein_coding	SNX22	NA	Not_Orphanet_gene	3178	5751	2		Genes not presented in OMIM
15	64701564	64701856	gnomAD-SV_v3_INV_chr15_87a5af08	292	3.2e-05	4	0	6.34457	0	rare(AF<0.05)	15	64687573	64703281	ENSG00000180304	ENSG00000180304.14	ENST00000326005	ENST00000326005.10	ENSG00000180304.14	ENSG00000180304		protein_coding	OAZ2	No_OMIM_phenotype	Not_Orphanet_gene	292	15709	3		Genes in OMIM without any phenotype
15	64752326	64764721	gnomAD-SV_v3_INV_chr15_0078f163	12395	8e-06	1	0	1.58614	0	rare(AF<0.05)	15	64739891	64775589	ENSG00000166831	ENSG00000166831.9	ENST00000300069	ENST00000300069.5	ENSG00000166831.9	ENSG00000166831	NM_194272.3	protein_coding	RBPMS2	No_OMIM_phenotype	Not_Orphanet_gene	12395	35699	3		Genes in OMIM without any phenotype
15	72770973	72771394	gnomAD-SV_v3_INV_chr15_06722e8e	421	8e-06	1	0	1.58614	0	rare(AF<0.05)	15	72751294	72783758	ENSG00000159322	ENSG00000159322.18	ENST00000456471	ENST00000456471.3	ENSG00000159322.18	ENSG00000159322	NM_001365225.1	protein_coding	ADPGK	No_OMIM_phenotype	Not_Orphanet_gene	421	32465	3		Genes in OMIM without any phenotype
15	75529123	75529714	gnomAD-SV_v3_INV_chr15_f6e10875	591	1.6e-05	2	0	3.17229	0	rare(AF<0.05)	15	75463251	75579315	ENSG00000169410	ENSG00000169410.11	ENST00000618819	ENST00000618819.5	ENSG00000169410.11	ENSG00000169410	NM_002833.4	protein_coding	PTPN9	No_OMIM_phenotype	Not_Orphanet_gene	591	116065	3		Genes in OMIM without any phenotype
15	79067549	79068944	gnomAD-SV_v3_INV_chr15_2715be76	1395	1.6e-05	2	0	3.17229	0	rare(AF<0.05)	15	78959906	79090780	ENSG00000058335	ENSG00000058335.16	ENST00000558480	ENST00000558480.7	ENSG00000058335.16	ENSG00000058335	NM_001145648.3	protein_coding	RASGRF1	No_OMIM_phenotype	Not_Orphanet_gene	1395	130875	3		Genes in OMIM without any phenotype
15	83664166	83665266	gnomAD-SV_v3_INV_chr15_1ee2e4a5	1100	1.6e-05	2	0	3.17229	0	rare(AF<0.05)	15	83654123	84039842	ENSG00000156218	ENSG00000156218.13	ENST00000286744	ENST00000286744.10	ENSG00000156218.13	ENSG00000156218	NM_207517.3	protein_coding	ADAMTSL3	No_OMIM_phenotype	Not_Orphanet_gene	1100	385720	3		Genes in OMIM without any phenotype
15	84024150	91108913	gnomAD-SV_v3_INV_chr15_5f8f4313	7084763	8e-06	1	0	1.58614	0	rare(AF<0.05)	15	83654123	84039842	ENSG00000156218	ENSG00000156218.13	ENST00000286744	ENST00000286744.10	ENSG00000156218.13	ENSG00000156218	NM_207517.3	protein_coding	ADAMTSL3	No_OMIM_phenotype	Not_Orphanet_gene	15692	385720	2		Genes in OMIM without any phenotype
15	84024150	91108913	gnomAD-SV_v3_INV_chr15_5f8f4313	7084763	8e-06	1	0	1.58614	0	rare(AF<0.05)	15	91100257	91302565	ENSG00000185518	ENSG00000185518.12	ENST00000394232	ENST00000394232.6	ENSG00000185518.12	ENSG00000185518	NM_001323032.3	protein_coding	SV2B	No_OMIM_phenotype	Not_Orphanet_gene	8656	202309	2		Genes in OMIM without any phenotype
15	87951799	87954116	gnomAD-SV_v3_INV_chr15_6898a2f3	2317	4.8e-05	6	0	9.51686	0	rare(AF<0.05)	15	87859751	88256739	ENSG00000140538	ENSG00000140538.17	ENST00000629765	ENST00000629765.3	ENSG00000140538.17	ENSG00000140538	NM_001012338.3	protein_coding	NTRK3	No_OMIM_phenotype	Orphanet_gene	2317	396989	3		Genes in OMIM without any phenotype
15	90275960	90467487	gnomAD-SV_v3_INV_chr15_5ab1f164	191527	8e-06	1	0	1.58614	0	rare(AF<0.05)	15	90266317	90314499	ENSG00000275674	ENSG00000275674.1	ENST00000622269	ENST00000622269.1	ENSG00000275674.1	ENSG00000275674		protein_coding		NA	Not_Orphanet_gene	38539	48183	2		Genes not presented in OMIM
15	90275960	90467487	gnomAD-SV_v3_INV_chr15_5ab1f164	191527	8e-06	1	0	1.58614	0	rare(AF<0.05)	15	90388242	90502239	ENSG00000140575	ENSG00000140575.13	ENST00000268182	ENST00000268182.10	ENSG00000140575.13	ENSG00000140575	NM_003870.4	protein_coding	IQGAP1	No_OMIM_phenotype	Not_Orphanet_gene	79245	113998	2		Genes in OMIM without any phenotype
15	92426116	92426524	gnomAD-SV_v3_INV_chr15_a6140f86	408	4.8e-05	6	0	9.51686	0	rare(AF<0.05)	15	92393881	92468728	ENSG00000140557	ENSG00000140557.12	ENST00000268164	ENST00000268164.8	ENSG00000140557.12	ENSG00000140557	NM_006011.4	protein_coding	ST8SIA2	No_OMIM_phenotype	Not_Orphanet_gene	408	74848	3		Genes in OMIM without any phenotype
15	92573364	99002921	gnomAD-SV_v3_INV_chr15_47850b88	6429557	8e-06	1	0	1.58614	0	rare(AF<0.05)	15	98968229	99007792	ENSG00000183571	ENSG00000183571.11	ENST00000535714	ENST00000535714.2	ENSG00000183571.11	ENSG00000183571	NM_001167902.2	protein_coding	PGPEP1L	NA	Not_Orphanet_gene	34692	39564	2		Genes not presented in OMIM
16	1814460	1815968	gnomAD-SV_v3_INV_chr16_1b1a56ba	1508	2.4e-05	1	1	1.58614	1.58614	rare(AF<0.05)	16	1807629	1826825	ENSG00000063854	ENSG00000063854.13	ENST00000397356	ENST00000397356.8	ENSG00000063854.13	ENSG00000063854	NM_005326.6	protein_coding	HAGH	[Glyoxalase II deficiency], 614033 (1), Autosomal dominant	Not_Orphanet_gene	1508	19197	3		Genes in OMIM with at least one phenotype
16	8192848	17114213	gnomAD-SV_v3_INV_chr16_63dff50a	8921365	1.6e-05	0	1	0	1.58614	rare(AF<0.05)	16	17101769	17470960	ENSG00000103489	ENSG00000103489.12	ENST00000261381	ENST00000261381.7	ENSG00000103489.12	ENSG00000103489	NM_022166.4	protein_coding	XYLT1	Desbuquois dysplasia 2, 615777 (3), Autosomal recessive; {Pseudoxanthoma elasticum, modifier of severity of}, 264800 (3), Autosomal recessive	Orphanet_gene	12444	369192	2		Genes in OMIM with at least one phenotype
16	10012413	10013931	gnomAD-SV_v3_INV_chr16_857f030d	1518	1.6e-05	2	0	3.17229	0	rare(AF<0.05)	16	9753408	10182428	ENSG00000183454	ENSG00000183454.18	ENST00000330684	ENST00000330684.4	ENSG00000183454.18	ENSG00000183454	NM_001134407.3	protein_coding	GRIN2A	Epilepsy, focal, with speech disorder and with or without impaired intellectual development, 245570 (3), Autosomal dominant	Orphanet_gene	1518	429021	3		Genes in OMIM with at least one phenotype
16	10742367	10948110	gnomAD-SV_v3_INV_chr16_321c2013	205743	8e-06	1	0	1.58614	0	rare(AF<0.05)	16	10944564	11182186	ENSG00000038532	ENSG00000038532.17	ENST00000409790	ENST00000409790.6	ENSG00000038532.17	ENSG00000038532	NM_015226.3	protein_coding	CLEC16A	No_OMIM_phenotype	Not_Orphanet_gene	3546	237623	2		Genes in OMIM without any phenotype
16	11578817	11579308	gnomAD-SV_v3_INV_chr16_349acf59	491	6.3e-05	8	0	0.000126891	0	rare(AF<0.05)	16	11547722	11586919	ENSG00000189067	ENSG00000189067.14	ENST00000622633	ENST00000622633.5	ENSG00000189067.14	ENSG00000189067	NM_001136472.2	protein_coding	LITAF	Charcot-Marie-Tooth disease, type 1C, 601098 (3), Autosomal dominant	Orphanet_gene	491	39198	3		Genes in OMIM with at least one phenotype
16	11838949	11839194	gnomAD-SV_v3_INV_chr16_079fc5d8	245	8e-06	1	0	1.58614	0	rare(AF<0.05)	16	11833850	11851542	ENSG00000171490	ENSG00000171490.13	ENST00000571133	ENST00000571133.6	ENSG00000171490.13	ENSG00000171490	NM_015659.3	protein_coding	RSL1D1	No_OMIM_phenotype	Not_Orphanet_gene	245	17693	3		Genes in OMIM without any phenotype
16	12545163	12545214	gnomAD-SV_v3_INV_chr16_ba2422d9	51	0.000127	16	0	0.000253783	0	rare(AF<0.05)	16	11976734	12574287	ENSG00000048471	ENSG00000048471.14	ENST00000566228	ENST00000566228.6	ENSG00000048471.14	ENSG00000048471	NM_032167.5	protein_coding	SNX29	NA	Not_Orphanet_gene	51	597554	3		Genes not presented in OMIM
16	12574155	12574275	gnomAD-SV_v3_INV_chr16_1fcdc401	120	8e-06	1	0	1.58614	0	rare(AF<0.05)	16	11976734	12574287	ENSG00000048471	ENSG00000048471.14	ENST00000566228	ENST00000566228.6	ENSG00000048471.14	ENSG00000048471	NM_032167.5	protein_coding	SNX29	NA	Not_Orphanet_gene	120	597554	3		Genes not presented in OMIM
16	14864482	14865677	gnomAD-SV_v3_INV_chr16_2501d645	1195	0.000603	76	0	0.00120547	0	rare(AF<0.05)	16	14833721	14896157	ENSG00000103512	ENSG00000103512.16	ENST00000287667	ENST00000287667.12	ENSG00000103512.16	ENSG00000103512	NM_014287.4	protein_coding	NOMO1	No_OMIM_phenotype	Not_Orphanet_gene	1195	62437	3		Genes in OMIM without any phenotype
16	16541107	31724781	gnomAD-SV_v3_INV_chr16_80aa600f	15183674	1.6e-05	2	0	3.17234	0	rare(AF<0.05)	16	31713244	31761565	ENSG00000197302	ENSG00000197302.11	ENST00000316491	ENST00000316491.14	ENSG00000197302.11	ENSG00000197302	NM_001130913.2	protein_coding	KRBOX5	NA	Not_Orphanet_gene	11537	48322	2		Genes not presented in OMIM
16	17320640	20427050	gnomAD-SV_v3_INV_chr16_4726922e	3106410	8e-06	1	0	1.58614	0	rare(AF<0.05)	16	17101769	17470960	ENSG00000103489	ENSG00000103489.12	ENST00000261381	ENST00000261381.7	ENSG00000103489.12	ENSG00000103489	NM_022166.4	protein_coding	XYLT1	Desbuquois dysplasia 2, 615777 (3), Autosomal recessive; {Pseudoxanthoma elasticum, modifier of severity of}, 264800 (3), Autosomal recessive	Orphanet_gene	150320	369192	2		Genes in OMIM with at least one phenotype
16	17320640	20427050	gnomAD-SV_v3_INV_chr16_4726922e	3106410	8e-06	1	0	1.58614	0	rare(AF<0.05)	16	20409534	20441336	ENSG00000183549	ENSG00000183549.10	ENST00000331849	ENST00000331849.8	ENSG00000183549.10	ENSG00000183549	NM_017888.3	protein_coding	ACSM5	No_OMIM_phenotype	Not_Orphanet_gene	17516	31803	2		Genes in OMIM without any phenotype
16	27876378	27877663	gnomAD-SV_v3_INV_chr16_d38f8d60	1285	1.6e-05	2	0	3.17229	0	rare(AF<0.05)	16	27787528	28063714	ENSG00000169181	ENSG00000169181.13	ENST00000447459	ENST00000447459.7	ENSG00000169181.13	ENSG00000169181	NM_001109763.2	protein_coding	GSG1L	No_OMIM_phenotype	Not_Orphanet_gene	1285	276187	3		Genes in OMIM without any phenotype
16	28565895	28566781	gnomAD-SV_v3_INV_chr16_224bd38f	886	8e-06	1	0	1.58614	0	rare(AF<0.05)	16	28553920	28591790	ENSG00000176476	ENSG00000176476.9	ENST00000317058	ENST00000317058.8	ENSG00000176476.9	ENSG00000176476	NM_138414.3	protein_coding	SGF29	No_OMIM_phenotype	Not_Orphanet_gene	886	37871	3		Genes in OMIM without any phenotype
16	57251013	57251143	gnomAD-SV_v3_INV_chr16_f018f5c2	130	2.4e-05	3	0	4.75843	0	rare(AF<0.05)	16	57245259	57253635	ENSG00000102931	ENSG00000102931.8	ENST00000219204	ENST00000219204.8	ENSG00000102931.8	ENSG00000102931	NM_012106.4	protein_coding	ARL2BP	Retinitis pigmentosa with or without situs inversus, 615434 (3), Autosomal recessive	Orphanet_gene	130	8377	3		Genes in OMIM with at least one phenotype
16	67667665	75720239	gnomAD-SV_v3_INV_chr16_9c13de8e	8052574	3.2e-05	4	0	6.34467	0	rare(AF<0.05)	16	67666814	67668755	ENSG00000159761	ENSG00000159761.15	ENST00000403458	ENST00000403458.9	ENSG00000159761.15	ENSG00000159761	NM_001012984.3	protein_coding	C16orf86	NA	Not_Orphanet_gene	1090	1942	2		Genes not presented in OMIM
16	67667665	75720239	gnomAD-SV_v3_INV_chr16_9c13de8e	8052574	3.2e-05	4	0	6.34467	0	rare(AF<0.05)	16	75714131	75726490	ENSG00000283755	ENSG00000283755.2	ENST00000640559	ENST00000640559.2	ENSG00000283755.2	ENSG00000283755	NM_001355613.1	protein_coding	CPHXL	No_OMIM_phenotype	Not_Orphanet_gene	6108	12360	2		Genes in OMIM without any phenotype
16	72139233	72140980	gnomAD-SV_v3_INV_chr16_86747483	1747	3.2e-05	4	0	6.34457	0	rare(AF<0.05)	16	72119097	72172155	ENSG00000118557	ENSG00000118557.16	ENST00000237353	ENST00000237353.15	ENSG00000118557.16	ENSG00000118557	NM_031293.3	protein_coding	PMFBP1	Spermatogenic failure 31, 618112 (3), Autosomal recessive	Orphanet_gene	1747	53059	3		Genes in OMIM with at least one phenotype
16	78126682	78130795	gnomAD-SV_v3_INV_chr16_a69350fe	4113	8e-06	1	0	1.58614	0	rare(AF<0.05)	16	78099654	79212667	ENSG00000186153	ENSG00000186153.19	ENST00000566780	ENST00000566780.6	ENSG00000186153.19	ENSG00000186153	NM_016373.4	protein_coding	WWOX	Esophageal squamous cell carcinoma, somatic, 133239 (3); Developmental and epileptic encephalopathy 28, 616211 (3), Autosomal recessive; Spinocerebellar ataxia, autosomal recessive 12, 614322 (3), Autosomal recessive	Orphanet_gene	4113	1113014	3		Genes in OMIM with at least one phenotype
16	78398941	78420184	gnomAD-SV_v3_INV_chr16_2dd2c5d5	21243	1.6e-05	2	0	3.17229	0	rare(AF<0.05)	16	78099654	79212667	ENSG00000186153	ENSG00000186153.19	ENST00000566780	ENST00000566780.6	ENSG00000186153.19	ENSG00000186153	NM_016373.4	protein_coding	WWOX	Esophageal squamous cell carcinoma, somatic, 133239 (3); Developmental and epileptic encephalopathy 28, 616211 (3), Autosomal recessive; Spinocerebellar ataxia, autosomal recessive 12, 614322 (3), Autosomal recessive	Orphanet_gene	21243	1113014	3		Genes in OMIM with at least one phenotype
16	83542357	83543011	gnomAD-SV_v3_INV_chr16_07340ea9	654	8e-06	1	0	1.58614	0	rare(AF<0.05)	16	82626969	83800640	ENSG00000140945	ENSG00000140945.17	ENST00000567109	ENST00000567109.6	ENSG00000140945.17	ENSG00000140945	NM_001257.5	protein_coding	CDH13	No_OMIM_phenotype	Not_Orphanet_gene	654	1173672	3		Genes in OMIM without any phenotype
16	88748925	89242652	gnomAD-SV_v3_INV_chr16_4e0acd77	493727	1.6e-05	2	0	3.17229	0	rare(AF<0.05)	16	88715338	88785220	ENSG00000103335	ENSG00000103335.22	ENST00000301015	ENST00000301015.14	ENSG00000103335.22	ENSG00000103335	NM_001142864.4	protein_coding	PIEZO1	[ER blood group system], 620207 (3), Autosomal recessive; Lymphatic malformation 6, 616843 (3), Autosomal recessive; Dehydrated hereditary stomatocytosis with or without pseudohyperkalemia and/or perinatal edema, 194380 (3), Autosomal dominant	Orphanet_gene	36295	69883	2		Genes in OMIM with at least one phenotype
16	89584792	89585055	gnomAD-SV_v3_INV_chr16_c45cb9fc	263	1.6e-05	2	0	3.17229	0	rare(AF<0.05)	16	89575758	89597246	ENSG00000178773	ENSG00000178773.15	ENST00000319518	ENST00000319518.13	ENSG00000178773.15	ENSG00000178773	NM_153636.3	protein_coding	CPNE7	No_OMIM_phenotype	Not_Orphanet_gene	263	21489	3		Genes in OMIM without any phenotype
16	89811731	89812517	gnomAD-SV_v3_INV_chr16_abcf43dd	786	3.2e-05	4	0	6.34457	0	rare(AF<0.05)	16	89737549	89816647	ENSG00000187741	ENSG00000187741.16	ENST00000389301	ENST00000389301.8	ENSG00000187741.16	ENSG00000187741	NM_000135.4	protein_coding	FANCA	Fanconi anemia, complementation group A, 227650 (3), Autosomal recessive	Orphanet_gene	786	79099	3		Genes in OMIM with at least one phenotype
17	935034	936079	gnomAD-SV_v3_INV_chr17_ae88a04b	1045	8e-06	1	0	1.58614	0	rare(AF<0.05)	17	799310	979776	ENSG00000167693	ENSG00000167693.17	ENST00000336868	ENST00000336868.8	ENSG00000167693.17	ENSG00000167693	NM_022463.5	protein_coding	NXN	Robinow syndrome, autosomal recessive 2, 618529 (3), Autosomal recessive	Orphanet_gene	1045	180467	3		Genes in OMIM with at least one phenotype
17	1213541	8318220	gnomAD-SV_v3_INV_chr17_02b6b8d7	7104679	1.6e-05	2	0	3.17229	0	rare(AF<0.05)	17	8310241	8322511	ENSG00000198844	ENSG00000198844.12	ENST00000361926	ENST00000361926.8	ENSG00000198844.12	ENSG00000198844	NM_173728.4	protein_coding	ARHGEF15	No_OMIM_phenotype	Not_Orphanet_gene	7979	12271	2		Genes in OMIM without any phenotype
17	1424044	1429348	gnomAD-SV_v3_INV_chr17_bcd8431c	5304	9.5e-05	10	1	0.000158614	1.58614	rare(AF<0.05)	17	1420693	1456232	ENSG00000167193	ENSG00000167193.8	ENST00000300574	ENST00000300574.3	ENSG00000167193.8	ENSG00000167193	NM_016823.4	protein_coding	CRK	No_OMIM_phenotype	Not_Orphanet_gene	5304	35540	3		Genes in OMIM without any phenotype
17	2846148	2846512	gnomAD-SV_v3_INV_chr17_eaa475c2	364	0.000119	15	0	0.000237922	0	rare(AF<0.05)	17	2796438	3037741	ENSG00000132359	ENSG00000132359.17	ENST00000254695	ENST00000254695.13	ENSG00000132359.17	ENSG00000132359	NM_015085.5	protein_coding	RAP1GAP2	No_OMIM_phenotype	Not_Orphanet_gene	364	241304	3		Genes in OMIM without any phenotype
17	8481691	8483498	gnomAD-SV_v3_INV_chr17_a7729f79	1807	5.6e-05	7	0	0.00011103	0	rare(AF<0.05)	17	8474224	8630725	ENSG00000133026	ENSG00000133026.14	ENST00000360416	ENST00000360416.8	ENSG00000133026.14	ENSG00000133026	NM_001256012.3	protein_coding	MYH10	No_OMIM_phenotype	Not_Orphanet_gene	1807	156502	3		Genes in OMIM without any phenotype
17	16886000	16948729	gnomAD-SV_v3_INV_chr17_0a4d6753	62729	8e-06	1	0	1.58614	0	rare(AF<0.05)	17	16939081	16972118	ENSG00000240505	ENSG00000240505.9	ENST00000261652	ENST00000261652.7	ENSG00000240505.9	ENSG00000240505	NM_012452.3	protein_coding	TNFRSF13B	Immunodeficiency, common variable, 2, 240500 (3), Autosomal recessive, Autosomal dominant; Immunoglobulin A deficiency 2, 609529 (3)	Orphanet_gene	9648	33038	2		Genes in OMIM with at least one phenotype
17	18275804	18276912	gnomAD-SV_v3_INV_chr17_e6022dfc	1108	4.8e-05	6	0	9.51686	0	rare(AF<0.05)	17	18271428	18314994	ENSG00000177302	ENSG00000177302.16	ENST00000321105	ENST00000321105.10	ENSG00000177302.16	ENSG00000177302	NM_004618.5	protein_coding	TOP3A	Microcephaly, growth restriction, and increased sister chromatid exchange 2, 618097 (3), Autosomal recessive; Progressive external ophthalmoplegia with mitochondrial DNA deletions, autosomal recessive 5, 618098 (3), Autosomal recessive	Orphanet_gene	1108	43567	3		Genes in OMIM with at least one phenotype
17	18368281	18674420	gnomAD-SV_v3_INV_chr17_34310622	306139	1.6e-05	2	0	3.17229	0	rare(AF<0.05)	17	18667629	18682314	ENSG00000240445	ENSG00000240445.6	ENST00000395675	ENST00000395675.7	ENSG00000240445.6	ENSG00000240445	NM_001368135.1	protein_coding	FOXO3B	No_OMIM_phenotype	Not_Orphanet_gene	6791	14686	2		Genes in OMIM without any phenotype
17	18378187	18379380	gnomAD-SV_v3_INV_chr17_3802be99	1193	1.6e-05	2	0	3.17229	0	rare(AF<0.05)	17	18377778	18389647	ENSG00000214860	ENSG00000214860.5	ENST00000399134	ENST00000399134.5	ENSG00000214860.5	ENSG00000214860	NM_001145127.2	protein_coding	EVPLL	NA	Not_Orphanet_gene	1193	11870	3		Genes not presented in OMIM
17	19917891	19918498	gnomAD-SV_v3_INV_chr17_a1273178	607	1.6e-05	2	0	3.17229	0	rare(AF<0.05)	17	19904302	19977828	ENSG00000108599	ENSG00000108599.15	ENST00000225737	ENST00000225737.11	ENSG00000108599.15	ENSG00000108599	NM_007202.4	protein_coding	AKAP10	No_OMIM_phenotype	Not_Orphanet_gene	607	73527	3		Genes in OMIM without any phenotype
17	22043841	42788365	gnomAD-SV_v3_INV_chr17_e2075640	20744524	8e-06	1	0	1.58614	0	rare(AF<0.05)	17	42780610	42797066	ENSG00000126562	ENSG00000126562.17	ENST00000246914	ENST00000246914.10	ENSG00000126562.17	ENSG00000126562	NM_032387.5	protein_coding	WNK4	Pseudohypoaldosteronism, type IIB, 614491 (3), Autosomal dominant	Orphanet_gene	7755	16457	2		Genes in OMIM with at least one phenotype
17	27786765	27787258	gnomAD-SV_v3_INV_chr17_9e27235f	493	0.000206	22	2	0.000348952	3.17229	rare(AF<0.05)	17	27756766	27800529	ENSG00000007171	ENSG00000007171.19	ENST00000313735	ENST00000313735.11	ENSG00000007171.19	ENSG00000007171	NM_000625.4	protein_coding	NOS2	{Malaria, resistance to}, 611162 (3)	Not_Orphanet_gene	493	43764	3		Genes in OMIM with at least one phenotype
17	28977116	28977849	gnomAD-SV_v3_INV_chr17_dbe662da	733	8e-06	1	0	1.58614	0	rare(AF<0.05)	17	28954905	29006033	ENSG00000063015	ENSG00000063015.21	ENST00000317338	ENST00000317338.17	ENSG00000063015.21	ENSG00000063015	NM_178860.5	protein_coding	SEZ6	No_OMIM_phenotype	Not_Orphanet_gene	733	51129	3		Genes in OMIM without any phenotype
17	32494616	36059255	gnomAD-SV_v3_INV_chr17_0dc0d02c	3564639	8e-06	1	0	1.58614	0	rare(AF<0.05)	17	32492522	32877124	ENSG00000176658	ENSG00000176658.17	ENST00000318217	ENST00000318217.10	ENSG00000176658.17	ENSG00000176658	NM_015194.3	protein_coding	MYO1D	No_OMIM_phenotype	Not_Orphanet_gene	382508	384603	2		Genes in OMIM without any phenotype
17	37415089	37415701	gnomAD-SV_v3_INV_chr17_a6243630	612	0.010929	1138	120	0.0180503	0.00190337	rare(AF<0.05)	17	37406886	37479725	ENSG00000276234	ENSG00000276234.5	ENST00000615182	ENST00000615182.5	ENSG00000276234.5	ENSG00000276234	NM_001166105.3	protein_coding	TADA2A	No_OMIM_phenotype	Not_Orphanet_gene	612	72840	3		Genes in OMIM without any phenotype
17	38720152	39619905	gnomAD-SV_v3_INV_chr17_6f1c3b49	899753	8e-06	1	0	1.58614	0	rare(AF<0.05)	17	38705273	38729795	ENSG00000275023	ENSG00000275023.5	ENST00000621332	ENST00000621332.5	ENSG00000275023.5	ENSG00000275023	NM_005937.4	protein_coding	MLLT6	No_OMIM_phenotype	Not_Orphanet_gene	9643	24523	2		Genes in OMIM without any phenotype
17	39473679	39474996	gnomAD-SV_v3_INV_chr17_3e653819	1317	5.6e-05	5	1	7.93072	1.58614	rare(AF<0.05)	17	39461486	39534544	ENSG00000167258	ENSG00000167258.16	ENST00000447079	ENST00000447079.6	ENSG00000167258.16	ENSG00000167258	NM_016507.4	protein_coding	CDK12	No_OMIM_phenotype	Not_Orphanet_gene	1317	73059	3		Genes in OMIM without any phenotype
17	40364511	40368398	gnomAD-SV_v3_INV_chr17_b23ef85d	3887	8e-06	1	0	1.58614	0	rare(AF<0.05)	17	40360652	40364737	ENSG00000183153	ENSG00000183153.7	ENST00000578689	ENST00000578689.2	ENSG00000183153.7	ENSG00000183153	NM_152219.4	protein_coding	GJD3	No_OMIM_phenotype	Not_Orphanet_gene	226	4086	2		Genes in OMIM without any phenotype
17	44932298	67784646	gnomAD-SV_v3_INV_chr17_ada2a729	22852348	8e-06	1	0	1.58614	0	rare(AF<0.05)	17	44924711	44947773	ENSG00000186185	ENSG00000186185.14	ENST00000593135	ENST00000593135.6	ENSG00000186185.14	ENSG00000186185	NM_001265577.2	protein_coding	KIF18B	No_OMIM_phenotype	Not_Orphanet_gene	15475	23063	2		Genes in OMIM without any phenotype
17	49262505	76895828	gnomAD-SV_v3_INV_chr17_4b3ebc47	27633323	8e-06	1	0	1.58614	0	rare(AF<0.05)	17	76868404	76950393	ENSG00000167889	ENSG00000167889.13	ENST00000569840	ENST00000569840.7	ENSG00000167889.13	ENSG00000167889	NM_001199172.2	protein_coding	MGAT5B	No_OMIM_phenotype	Not_Orphanet_gene	27424	81990	2		Genes in OMIM without any phenotype
17	50684426	50685194	gnomAD-SV_v3_INV_chr17_8bb2c820	768	1.6e-05	2	0	3.17229	0	rare(AF<0.05)	17	50634881	50692253	ENSG00000108846	ENSG00000108846.16	ENST00000285238	ENST00000285238.13	ENSG00000108846.16	ENSG00000108846	NM_003786.4	protein_coding	ABCC3	No_OMIM_phenotype	Not_Orphanet_gene	768	57373	3		Genes in OMIM without any phenotype
17	54978728	54989026	gnomAD-SV_v3_INV_chr17_ec8d04c3	10298	8e-06	1	0	1.58614	0	rare(AF<0.05)	17	54968765	55173632	ENSG00000166263	ENSG00000166263.13	ENST00000376352	ENST00000376352.6	ENSG00000166263.13	ENSG00000166263	NM_178509.6	protein_coding	STXBP4	No_OMIM_phenotype	Not_Orphanet_gene	10298	204868	3		Genes in OMIM without any phenotype
17	60506767	60507456	gnomAD-SV_v3_INV_chr17_9fea8283	689	1.6e-05	2	0	3.17229	0	rare(AF<0.05)	17	60443158	60526242	ENSG00000062725	ENSG00000062725.10	ENST00000083182	ENST00000083182.8	ENSG00000062725.10	ENSG00000062725	NM_006380.5	protein_coding	APPBP2	No_OMIM_phenotype	Not_Orphanet_gene	689	83085	3		Genes in OMIM without any phenotype
17	60714442	60715643	gnomAD-SV_v3_INV_chr17_e67d871f	1201	1.6e-05	0	1	0	1.58614	rare(AF<0.05)	17	60677851	61392831	ENSG00000141376	ENSG00000141376.24	ENST00000407086	ENST00000407086.8	ENSG00000141376.24	ENSG00000141376	NM_017679.5	protein_coding	BCAS3	Hengel-Maroofian-Schols syndrome, 619641 (3), Autosomal recessive	Orphanet_gene	1201	714981	3		Genes in OMIM with at least one phenotype
17	68158444	69264027	gnomAD-SV_v3_INV_chr17_45d1bf95	1105583	1.6e-05	2	0	3.17234	0	rare(AF<0.05)	17	69244311	69327133	ENSG00000154265	ENSG00000154265.16	ENST00000392676	ENST00000392676.8	ENSG00000154265.16	ENSG00000154265	NM_172232.4	protein_coding	ABCA5	?Hypertrichosis, congenital generalized, with gingival hyperplasia, 135400 (3), Autosomal recessive	Orphanet_gene	19716	82823	2		Genes in OMIM with at least one phenotype
17	72804534	72806116	gnomAD-SV_v3_INV_chr17_ea440fd7	1582	8e-06	1	0	1.58614	0	rare(AF<0.05)	17	72645949	73092688	ENSG00000133195	ENSG00000133195.12	ENST00000255559	ENST00000255559.8	ENSG00000133195.12	ENSG00000133195	NM_139177.4	protein_coding	SLC39A11	No_OMIM_phenotype	Not_Orphanet_gene	1582	446740	3		Genes in OMIM without any phenotype
17	73273722	73448796	gnomAD-SV_v3_INV_chr17_61da9092	175074	1.6e-05	2	0	3.17229	0	rare(AF<0.05)	17	73334384	73644445	ENSG00000069188	ENSG00000069188.17	ENST00000392650	ENST00000392650.8	ENSG00000069188.17	ENSG00000069188	NM_001144952.2	protein_coding	SDK2	No_OMIM_phenotype	Not_Orphanet_gene	114412	310062	2		Genes in OMIM without any phenotype
17	74328952	74362044	gnomAD-SV_v3_INV_chr17_a64a3342	33092	8e-06	1	0	1.58614	0	rare(AF<0.05)	17	74326226	74355820	ENSG00000196169	ENSG00000196169.15	ENST00000389916	ENST00000389916.5	ENSG00000196169.15	ENSG00000196169	NM_153209.4	protein_coding	KIF19	No_OMIM_phenotype	Not_Orphanet_gene	26868	29595	2		Genes in OMIM without any phenotype
17	74799265	74799603	gnomAD-SV_v3_INV_chr17_20a0f9a6	338	6.3e-05	8	0	0.000126891	0	rare(AF<0.05)	17	74776499	74839753	ENSG00000109066	ENSG00000109066.14	ENST00000335464	ENST00000335464.10	ENSG00000109066.14	ENSG00000109066	NM_017728.4	protein_coding	TMEM104	NA	Not_Orphanet_gene	338	63255	3		Genes not presented in OMIM
17	75381384	75382877	gnomAD-SV_v3_INV_chr17_3a7c4423	1493	8e-06	1	0	1.58614	0	rare(AF<0.05)	17	75318076	75405678	ENSG00000177885	ENSG00000177885.15	ENST00000316804	ENST00000316804.10	ENSG00000177885.15	ENSG00000177885	NM_002086.5	protein_coding	GRB2	No_OMIM_phenotype	Not_Orphanet_gene	1493	87603	3		Genes in OMIM without any phenotype
17	75576924	75829482	gnomAD-SV_v3_INV_chr17_66182818	252558	6.3e-05	8	0	0.000126891	0	rare(AF<0.05)	17	75827225	75844404	ENSG00000092929	ENSG00000092929.13	ENST00000207549	ENST00000207549.9	ENSG00000092929.13	ENSG00000092929	NM_199242.3	protein_coding	UNC13D	Hemophagocytic lymphohistiocytosis, familial, 3, 608898 (3), Autosomal recessive	Orphanet_gene	2257	17180	2		Genes in OMIM with at least one phenotype
17	78138560	78604811	gnomAD-SV_v3_INV_chr17_abfcbc63	466251	8e-06	1	0	1.58614	0	rare(AF<0.05)	17	78130771	78142968	ENSG00000167895	ENSG00000167895.16	ENST00000318430	ENST00000318430.10	ENSG00000167895.16	ENSG00000167895	NM_152468.5	protein_coding	TMC8	{Epidermodysplasia verruciformis, susceptibility to, 2}, 618231 (3), Autosomal recessive	Orphanet_gene	4408	12198	2		Genes in OMIM with at least one phenotype
17	81233747	81234125	gnomAD-SV_v3_INV_chr17_a063efc9	378	8e-06	1	0	1.58614	0	rare(AF<0.05)	17	81228277	81239055	ENSG00000167302	ENSG00000167302.11	ENST00000637944	ENST00000637944.2	ENSG00000167302.11	ENSG00000167302	NM_001363764.2	protein_coding	TEPSIN	NA	Not_Orphanet_gene	378	10779	3		Genes not presented in OMIM
18	3711056	3715445	gnomAD-SV_v3_INV_chr18_7eb110ee	4389	8e-06	1	0	1.58614	0	rare(AF<0.05)	18	3496032	4455307	ENSG00000170579	ENSG00000170579.19	ENST00000315677	ENST00000315677.8	ENSG00000170579.19	ENSG00000170579	NM_004746.4	protein_coding	DLGAP1	No_OMIM_phenotype	Not_Orphanet_gene	4389	959276	3		Genes in OMIM without any phenotype
18	6839444	9543426	gnomAD-SV_v3_INV_chr18_e48a2006	2703982	8e-06	1	0	1.58614	0	rare(AF<0.05)	18	6729716	6915716	ENSG00000088756	ENSG00000088756.13	ENST00000383472	ENST00000383472.9	ENSG00000088756.13	ENSG00000088756	NM_001366230.1	protein_coding	ARHGAP28	No_OMIM_phenotype	Not_Orphanet_gene	76272	186001	2		Genes in OMIM without any phenotype
18	11136876	11137691	gnomAD-SV_v3_INV_chr18_a7291293	815	5.6e-05	7	0	0.00011103	0	rare(AF<0.05)	18	10670247	11149569	ENSG00000154864	ENSG00000154864.14	ENST00000674853	ENST00000674853.1	ENSG00000154864.14	ENSG00000154864	NM_001378183.1	protein_coding	PIEZO2	Arthrogryposis, distal, type 5, 108145 (3), Autosomal dominant; Arthrogryposis, distal, with impaired proprioception and touch, 617146 (3), Autosomal recessive; Arthrogryposis, distal, type 3, 114300 (3), Autosomal dominant; ?Marden-Walker syndrome, 248700 (3), Autosomal dominant	Orphanet_gene	815	479323	3		Genes in OMIM with at least one phenotype
18	24027053	24028791	gnomAD-SV_v3_INV_chr18_780b14c8	1738	2.4e-05	3	0	4.75843	0	rare(AF<0.05)	18	24014754	24135600	ENSG00000168234	ENSG00000168234.13	ENST00000317571	ENST00000317571.8	ENSG00000168234.13	ENSG00000168234	NM_001135993.2	protein_coding	TTC39C	NA	Not_Orphanet_gene	1738	120847	3		Genes not presented in OMIM
18	31321682	32119919	gnomAD-SV_v3_INV_chr18_a788e452	798237	8e-06	1	0	1.58614	0	rare(AF<0.05)	18	31318160	31359246	ENSG00000134760	ENSG00000134760.6	ENST00000257192	ENST00000257192.5	ENSG00000134760.6	ENSG00000134760	NM_001942.4	protein_coding	DSG1	Keratosis palmoplantaris striata I, AD, 148700 (3), Autosomal dominant; Erythroderma, congenital, with palmoplantar keratoderma, hypotrichosis, and hyper IgE, 615508 (3), Autosomal recessive	Orphanet_gene	37564	41087	2		Genes in OMIM with at least one phenotype
18	31321682	32119919	gnomAD-SV_v3_INV_chr18_a788e452	798237	8e-06	1	0	1.58614	0	rare(AF<0.05)	18	32091874	32131561	ENSG00000134758	ENSG00000134758.14	ENST00000261593	ENST00000261593.8	ENSG00000134758.14	ENSG00000134758	NM_016271.5	protein_coding	RNF138	No_OMIM_phenotype	Not_Orphanet_gene	28045	39688	2		Genes in OMIM without any phenotype
18	46349570	46379470	gnomAD-SV_v3_INV_chr18_d47639c6	29900	8e-06	1	0	1.58614	0	rare(AF<0.05)	18	46334018	46463140	ENSG00000141622	ENSG00000141622.14	ENST00000269439	ENST00000269439.12	ENSG00000141622.14	ENSG00000141622	NM_152470.3	protein_coding	ARK2C	NA	Not_Orphanet_gene	29900	129123	3		Genes not presented in OMIM
18	47898526	47907416	gnomAD-SV_v3_INV_chr18_c0fef72c	8890	8e-06	1	0	1.58614	0	rare(AF<0.05)	18	47808957	47930659	ENSG00000175387	ENSG00000175387.16	ENST00000262160	ENST00000262160.11	ENSG00000175387.16	ENSG00000175387	NM_005901.6	protein_coding	SMAD2	Loeys-Dietz syndrome 6, 619656 (3), Autosomal dominant; Congenital heart defects, multiple types, 8, with or without heterotaxy, 619657 (3), Autosomal dominant	Orphanet_gene	8890	121703	3		Genes in OMIM with at least one phenotype
18	48127859	48129143	gnomAD-SV_v3_INV_chr18_d1d28fc0	1284	1.6e-05	2	0	3.17229	0	rare(AF<0.05)	18	48026672	48409383	ENSG00000184828	ENSG00000184828.10	ENST00000590800	ENST00000590800.6	ENSG00000184828.10	ENSG00000184828	NM_001318841.2	protein_coding	ZBTB7C	No_OMIM_phenotype	Not_Orphanet_gene	1284	382712	3		Genes in OMIM without any phenotype
18	54265902	54273347	gnomAD-SV_v3_INV_chr18_79eb0826	7445	8e-06	1	0	1.58614	0	rare(AF<0.05)	18	54269517	54298234	ENSG00000101751	ENSG00000101751.11	ENST00000579534	ENST00000579534.6	ENSG00000101751.11	ENSG00000101751	NM_007195.3	protein_coding	POLI	No_OMIM_phenotype	Not_Orphanet_gene	3830	28718	2		Genes in OMIM without any phenotype
18	63496010	64018569	gnomAD-SV_v3_INV_chr18_62c3442f	522559	8e-06	1	0	1.58614	0	rare(AF<0.05)	18	63476958	63505085	ENSG00000206075	ENSG00000206075.14	ENST00000382771	ENST00000382771.9	ENSG00000206075.14	ENSG00000206075	NM_002639.5	protein_coding	SERPINB5	No_OMIM_phenotype	Not_Orphanet_gene	9075	28128	2		Genes in OMIM without any phenotype
18	69476368	69476576	gnomAD-SV_v3_INV_chr18_77abfb0e	208	0.001832	229	1	0.00363227	1.58614	rare(AF<0.05)	18	69400888	69849087	ENSG00000206052	ENSG00000206052.11	ENST00000382713	ENST00000382713.10	ENSG00000206052.11	ENSG00000206052	NM_152721.6	protein_coding	DOK6	No_OMIM_phenotype	Not_Orphanet_gene	208	448200	3		Genes in OMIM without any phenotype
19	1128497	1129080	gnomAD-SV_v3_INV_chr19_daeaa92e	583	3.2e-05	4	0	6.34457	0	rare(AF<0.05)	19	1107638	1174268	ENSG00000064932	ENSG00000064932.16	ENST00000361757	ENST00000361757.8	ENSG00000064932.16	ENSG00000064932	NM_014963.3	protein_coding	SBNO2	No_OMIM_phenotype	Not_Orphanet_gene	583	66631	3		Genes in OMIM without any phenotype
19	1954638	1956290	gnomAD-SV_v3_INV_chr19_64d44cab	1652	1.6e-05	2	0	3.17229	0	rare(AF<0.05)	19	1941172	1981338	ENSG00000133275	ENSG00000133275.16	ENST00000255641	ENST00000255641.13	ENSG00000133275.16	ENSG00000133275	NM_001319.7	protein_coding	CSNK1G2	No_OMIM_phenotype	Not_Orphanet_gene	1652	40167	3		Genes in OMIM without any phenotype
19	2019165	2401109	gnomAD-SV_v3_INV_chr19_9682abba	381944	8e-06	1	0	1.58614	0	rare(AF<0.05)	19	2360265	2426261	ENSG00000178297	ENSG00000178297.15	ENST00000696167	ENST00000696167.1	ENSG00000178297.15	ENSG00000178297	NM_001395513.1	protein_coding	TMPRSS9	No_OMIM_phenotype	Not_Orphanet_gene	40844	65997	2		Genes in OMIM without any phenotype
19	6737358	6738410	gnomAD-SV_v3_INV_chr19_0239a806	1052	8e-06	1	0	1.58614	0	rare(AF<0.05)	19	6729914	6737580	ENSG00000125734	ENSG00000125734.16	ENST00000264080	ENST00000264080.12	ENSG00000125734.16	ENSG00000125734	NM_001080452.2	protein_coding	GPR108	No_OMIM_phenotype	Not_Orphanet_gene	222	7667	2		Genes in OMIM without any phenotype
19	8244224	8245342	gnomAD-SV_v3_INV_chr19_467f95f0	1118	8e-06	1	0	1.58614	0	rare(AF<0.05)	19	8209370	8262421	ENSG00000090661	ENSG00000090661.12	ENST00000251363	ENST00000251363.10	ENSG00000090661.12	ENSG00000090661	NM_024552.3	protein_coding	CERS4	No_OMIM_phenotype	Not_Orphanet_gene	1118	53052	3		Genes in OMIM without any phenotype
19	11963569	20150889	gnomAD-SV_v3_INV_chr19_13c4f614	8187320	8e-06	1	0	1.58614	0	rare(AF<0.05)	19	11925075	11979290	ENSG00000267179	ENSG00000267179.1	ENST00000590798	ENST00000590798.1	ENSG00000267179.1	ENSG00000267179		protein_coding		NA	Not_Orphanet_gene	15721	54216	2		Genes not presented in OMIM
19	12520885	12523536	gnomAD-SV_v3_INV_chr19_60220a74	2651	8e-06	1	0	1.58614	0	rare(AF<0.05)	19	12461559	12551474	ENSG00000196826	ENSG00000196826.7	ENST00000428311	ENST00000428311.1	ENSG00000196826.7	ENSG00000196826		protein_coding		NA	Not_Orphanet_gene	2651	89916	3		Genes not presented in OMIM
19	12641624	19910103	gnomAD-SV_v3_INV_chr19_a1eab001	7268479	8e-06	1	0	1.58614	0	rare(AF<0.05)	19	19900946	19935575	ENSG00000184635	ENSG00000184635.17	ENST00000343769	ENST00000343769.6	ENSG00000184635.17	ENSG00000184635	NM_031218.4	protein_coding	ZNF93	No_OMIM_phenotype	Not_Orphanet_gene	9157	34630	2		Genes in OMIM without any phenotype
19	15479233	16002165	gnomAD-SV_v3_INV_chr19_1897b2a0	522932	8e-06	1	0	1.58614	0	rare(AF<0.05)	19	15468645	15479501	ENSG00000161031	ENSG00000161031.13	ENST00000340880	ENST00000340880.5	ENSG00000161031.13	ENSG00000161031	NM_052890.4	protein_coding	PGLYRP2	No_OMIM_phenotype	Not_Orphanet_gene	268	10857	2		Genes in OMIM without any phenotype
19	16230478	16231076	gnomAD-SV_v3_INV_chr19_8d3df169	598	8e-06	1	0	1.58614	0	rare(AF<0.05)	19	16197911	16245906	ENSG00000072958	ENSG00000072958.9	ENST00000291439	ENST00000291439.8	ENSG00000072958.9	ENSG00000072958	NM_032493.4	protein_coding	AP1M1	No_OMIM_phenotype	Not_Orphanet_gene	598	47996	3		Genes in OMIM without any phenotype
19	20088948	20269650	gnomAD-SV_v3_INV_chr19_7647310e	180702	1.6e-05	2	0	3.17229	0	rare(AF<0.05)	19	20078000	20121165	ENSG00000213988	ENSG00000213988.11	ENST00000418063	ENST00000418063.3	ENSG00000213988.11	ENSG00000213988	NM_007138.2	protein_coding	ZNF90	No_OMIM_phenotype	Not_Orphanet_gene	32217	43166	2		Genes in OMIM without any phenotype
19	20181889	20183857	gnomAD-SV_v3_INV_chr19_9f652846	1968	4e-05	5	0	7.93072	0	rare(AF<0.05)	19	20167214	20200488	ENSG00000256229	ENSG00000256229.8	ENST00000335117	ENST00000335117.9	ENSG00000256229.8	ENSG00000256229	NM_052852.4	protein_coding	ZNF486	NA	Not_Orphanet_gene	1968	33275	3		Genes not presented in OMIM
19	21039514	22215653	gnomAD-SV_v3_INV_chr19_7a9ec5cd	1176139	8e-06	1	0	1.58614	0	rare(AF<0.05)	19	21020657	21060050	ENSG00000118620	ENSG00000118620.13	ENST00000261560	ENST00000261560.10	ENSG00000118620.13	ENSG00000118620	NM_025189.4	protein_coding	ZNF430	NA	Not_Orphanet_gene	20536	39394	2		Genes not presented in OMIM
19	21647331	22062458	gnomAD-SV_v3_INV_chr19_36134985	415127	0.001546	169	13	0.00268058	0.000206199	rare(AF<0.05)	19	22052484	22091480	ENSG00000197134	ENSG00000197134.13	ENST00000594947	ENST00000594947.6	ENSG00000197134.13	ENSG00000197134	NM_033468.4	protein_coding	ZNF257	No_OMIM_phenotype	Not_Orphanet_gene	9974	38997	2		Genes in OMIM without any phenotype
19	21799605	44387111	gnomAD-SV_v3_INV_chr19_a8a21099	22587506	8e-06	1	0	1.58614	0	rare(AF<0.05)	19	44329695	44401608	ENSG00000267173	ENSG00000267173.1	ENST00000588212	ENST00000588212.1	ENSG00000267173.1	ENSG00000267173		protein_coding		NA	Not_Orphanet_gene	57416	71914	2		Genes not presented in OMIM
19	21799605	44387111	gnomAD-SV_v3_INV_chr19_a8a21099	22587506	8e-06	1	0	1.58614	0	rare(AF<0.05)	19	44382298	44401608	ENSG00000267508	ENSG00000267508.6	ENST00000614994	ENST00000614994.5	ENSG00000267508.6	ENSG00000267508	NM_152354.6	protein_coding	ZNF285	NA	Not_Orphanet_gene	4813	19311	2		Genes not presented in OMIM
19	31323539	31323640	gnomAD-SV_v3_INV_chr19_e9564fc7	101	2.4e-05	3	0	4.75843	0	rare(AF<0.05)	19	31274945	31349436	ENSG00000121297	ENSG00000121297.8	ENST00000240587	ENST00000240587.5	ENSG00000121297.8	ENSG00000121297	NM_020856.4	protein_coding	TSHZ3	No_OMIM_phenotype	Not_Orphanet_gene	101	74492	3		Genes in OMIM without any phenotype
19	32878173	32959625	gnomAD-SV_v3_INV_chr19_e856f80c	81452	1.6e-05	0	1	0	1.58614	rare(AF<0.05)	19	32875925	32971958	ENSG00000121289	ENSG00000121289.18	ENST00000305768	ENST00000305768.10	ENSG00000121289.18	ENSG00000121289	NM_032816.5	protein_coding	CEP89	No_OMIM_phenotype	Not_Orphanet_gene	81452	96034	3		Genes in OMIM without any phenotype
19	33501933	33522362	gnomAD-SV_v3_INV_chr19_832572ed	20429	8e-06	1	0	1.58614	0	rare(AF<0.05)	19	33386950	33521791	ENSG00000124299	ENSG00000124299.16	ENST00000244137	ENST00000244137.12	ENSG00000124299.16	ENSG00000124299	NM_000285.4	protein_coding	PEPD	Prolidase deficiency, 170100 (3), Autosomal recessive	Orphanet_gene	19858	134842	2		Genes in OMIM with at least one phenotype
19	33676022	33676146	gnomAD-SV_v3_INV_chr19_46c9670c	124	0.000301	38	0	0.000602735	0	rare(AF<0.05)	19	33621953	33773506	ENSG00000124302	ENSG00000124302.13	ENST00000650847	ENST00000650847.1	ENSG00000124302.13	ENSG00000124302	NM_001127895.2	protein_coding	CHST8	No_OMIM_phenotype	Orphanet_gene	124	151554	3		Genes in OMIM without any phenotype
19	34576940	34638065	gnomAD-SV_v3_INV_chr19_ccb01cbb	61125	8e-06	1	0	1.58614	0	rare(AF<0.05)	19	34590644	34677159	ENSG00000205209	ENSG00000205209.8	ENST00000601241	ENST00000601241.6	ENSG00000205209.8	ENSG00000205209	NM_001025591.4	protein_coding	SCGB2B2	No_OMIM_phenotype	Not_Orphanet_gene	47421	86516	2		Genes in OMIM without any phenotype
19	46154640	51131525	gnomAD-SV_v3_INV_chr19_8d9754a6	4976885	3.2e-05	2	1	3.17229	1.58614	rare(AF<0.05)	19	46148238	46161289	ENSG00000204866	ENSG00000204866.9	ENST00000377693	ENST00000377693.5	ENSG00000204866.9	ENSG00000204866	NM_001135113.2	protein_coding	IGFL2	No_OMIM_phenotype	Not_Orphanet_gene	6649	13052	2		Genes in OMIM without any phenotype
19	48104065	48104942	gnomAD-SV_v3_INV_chr19_a8aa8158	877	8e-06	1	0	1.58614	0	rare(AF<0.05)	19	48047846	48110817	ENSG00000105499	ENSG00000105499.14	ENST00000599921	ENST00000599921.6	ENSG00000105499.14	ENSG00000105499	NM_003706.3	protein_coding	PLA2G4C	No_OMIM_phenotype	Not_Orphanet_gene	877	62972	3		Genes in OMIM without any phenotype
19	49440399	49440874	gnomAD-SV_v3_INV_chr19_2915f77e	475	1.6e-05	2	0	3.17229	0	rare(AF<0.05)	19	49429401	49441527	ENSG00000104888	ENSG00000104888.10	ENST00000221485	ENST00000221485.8	ENSG00000104888.10	ENSG00000104888	NM_020309.4	protein_coding	SLC17A7	No_OMIM_phenotype	Not_Orphanet_gene	475	12127	3		Genes in OMIM without any phenotype
19	52321608	53449920	gnomAD-SV_v3_INV_chr19_0923060b	1128312	8e-06	1	0	1.58614	0	rare(AF<0.05)	19	52297169	52325922	ENSG00000198464	ENSG00000198464.14	ENST00000595962	ENST00000595962.6	ENSG00000198464.14	ENSG00000198464	NM_144684.4	protein_coding	ZNF480	No_OMIM_phenotype	Not_Orphanet_gene	4314	28754	2		Genes in OMIM without any phenotype
19	52321608	53449920	gnomAD-SV_v3_INV_chr19_0923060b	1128312	8e-06	1	0	1.58614	0	rare(AF<0.05)	19	53431984	53458261	ENSG00000160336	ENSG00000160336.17	ENST00000684525	ENST00000684525.1	ENSG00000160336.17	ENSG00000160336	NM_001289951.2	protein_coding	ZNF761	NA	Not_Orphanet_gene	17936	26278	2		Genes not presented in OMIM
19	53807906	53808451	gnomAD-SV_v3_INV_chr19_148e5598	545	8e-06	1	0	1.58614	0	rare(AF<0.05)	19	53793741	53824314	ENSG00000142405	ENSG00000142405.23	ENST00000324134	ENST00000324134.11	ENSG00000142405.23	ENSG00000142405	NM_144687.4	protein_coding	NLRP12	Familial cold autoinflammatory syndrome 2, 611762 (3), Autosomal dominant	Orphanet_gene	545	30574	3		Genes in OMIM with at least one phenotype
19	54886432	54887395	gnomAD-SV_v3_INV_chr19_498ff2ce	963	5.6e-05	7	0	0.00011103	0	rare(AF<0.05)	19	54874235	54891420	ENSG00000186431	ENSG00000186431.19	ENST00000355524	ENST00000355524.8	ENSG00000186431.19	ENSG00000186431	NM_002000.4	protein_coding	FCAR	No_OMIM_phenotype	Not_Orphanet_gene	963	17186	3		Genes in OMIM without any phenotype
19	57448449	57827301	gnomAD-SV_v3_INV_chr19_c3b0c684	378852	0.000151	19	0	0.000301367	0	rare(AF<0.05)	19	57437970	57477503	ENSG00000268163	ENSG00000268163.1	ENST00000596831	ENST00000596831.1	ENSG00000268163.1	ENSG00000268163		protein_coding		NA	Not_Orphanet_gene	29054	39534	2		Genes not presented in OMIM
19	57448449	57827301	gnomAD-SV_v3_INV_chr19_c3b0c684	378852	0.000151	19	0	0.000301367	0	rare(AF<0.05)	19	57819726	57858911	ENSG00000268750	ENSG00000268750.7	ENST00000593873	ENST00000593873.6	ENSG00000268750.7	ENSG00000268750		protein_coding		NA	Not_Orphanet_gene	7575	39186	2		Genes not presented in OMIM
19	57809797	58121783	gnomAD-SV_v3_INV_chr19_00efb485	311986	8e-06	1	0	1.58614	0	rare(AF<0.05)	19	57807082	57814913	ENSG00000178935	ENSG00000178935.5	ENST00000391701	ENST00000391701.1	ENSG00000178935.5	ENSG00000178935	NM_024762.3	protein_coding	ZNF552	NA	Not_Orphanet_gene	5116	7832	2		Genes not presented in OMIM
20	2557117	35584925	gnomAD-SV_v3_INV_chr20_01a6ba41	33027808	8e-06	1	0	1.58614	0	rare(AF<0.05)	20	2536573	2643580	ENSG00000149488	ENSG00000149488.14	ENST00000358864	ENST00000358864.2	ENSG00000149488.14	ENSG00000149488	NM_080751.3	protein_coding	TMC2	No_OMIM_phenotype	Not_Orphanet_gene	86463	107008	2		Genes in OMIM without any phenotype
20	3982064	3982510	gnomAD-SV_v3_INV_chr20_75d49f01	446	0.00019	22	1	0.000348952	1.58614	rare(AF<0.05)	20	3927311	4015558	ENSG00000101236	ENSG00000101236.17	ENST00000358395	ENST00000358395.11	ENSG00000101236.17	ENSG00000101236	NM_001134337.3	protein_coding	RNF24	No_OMIM_phenotype	Not_Orphanet_gene	446	88248	3		Genes in OMIM without any phenotype
20	4244895	4245466	gnomAD-SV_v3_INV_chr20_8d06d76c	571	8e-06	1	0	1.58614	0	rare(AF<0.05)	20	4220630	4249287	ENSG00000171873	ENSG00000171873.8	ENST00000379453	ENST00000379453.6	ENSG00000171873.8	ENSG00000171873	NM_000678.4	protein_coding	ADRA1D	No_OMIM_phenotype	Not_Orphanet_gene	571	28658	3		Genes in OMIM without any phenotype
20	4972767	4973304	gnomAD-SV_v3_INV_chr20_820138d0	537	8e-06	1	0	1.58614	0	rare(AF<0.05)	20	4852358	5001510	ENSG00000089057	ENSG00000089057.15	ENST00000338244	ENST00000338244.6	ENSG00000089057.15	ENSG00000089057	NM_005116.6	protein_coding	SLC23A2	No_OMIM_phenotype	Not_Orphanet_gene	537	149153	3		Genes in OMIM without any phenotype
20	9150185	9169107	gnomAD-SV_v3_INV_chr20_b855a2ef	18922	8e-06	1	0	1.58614	0	rare(AF<0.05)	20	9069087	9480808	ENSG00000101333	ENSG00000101333.19	ENST00000378473	ENST00000378473.9	ENSG00000101333.19	ENSG00000101333	NM_001377142.1	protein_coding	PLCB4	Auriculocondylar syndrome 2B, 620458 (3), Autosomal recessive; Auriculocondylar syndrome 2A, 614669 (3), Autosomal dominant	Orphanet_gene	18922	411722	3		Genes in OMIM with at least one phenotype
20	10254487	10254829	gnomAD-SV_v3_INV_chr20_6bb29b10	342	8e-06	1	0	1.58614	0	rare(AF<0.05)	20	10218830	10307418	ENSG00000132639	ENSG00000132639.15	ENST00000254976	ENST00000254976.7	ENSG00000132639.15	ENSG00000132639	NM_130811.4	protein_coding	SNAP25	?Myasthenic syndrome, congenital, 18, 616330 (3), Autosomal dominant	Orphanet_gene	342	88589	3		Genes in OMIM with at least one phenotype
20	13629177	13629569	gnomAD-SV_v3_INV_chr20_5177043d	392	1.6e-05	2	0	3.17229	0	rare(AF<0.05)	20	13389394	13638932	ENSG00000089123	ENSG00000089123.16	ENST00000337743	ENST00000337743.9	ENSG00000089123.16	ENSG00000089123	NM_017714.3	protein_coding	TASP1	Suleiman-El-Hattab syndrome, 618950 (3), Autosomal recessive	Not_Orphanet_gene	392	249539	3		Genes in OMIM with at least one phenotype
20	15910910	15911104	gnomAD-SV_v3_INV_chr20_2c32bd46	194	1.6e-05	2	0	3.17229	0	rare(AF<0.05)	20	13995516	16053197	ENSG00000172264	ENSG00000172264.19	ENST00000684519	ENST00000684519.1	ENSG00000172264.19	ENSG00000172264	NM_001351661.2	protein_coding	MACROD2	No_OMIM_phenotype	Not_Orphanet_gene	194	2057682	3		Genes in OMIM without any phenotype
20	17080201	18490896	gnomAD-SV_v3_INV_chr20_b53a877e	1410695	8e-06	1	0	1.58614	0	rare(AF<0.05)	20	18486540	18497225	ENSG00000089050	ENSG00000089050.16	ENST00000337227	ENST00000337227.9	ENSG00000089050.16	ENSG00000089050	NM_006606.3	protein_coding	RBBP9	No_OMIM_phenotype	Not_Orphanet_gene	4356	10686	2		Genes in OMIM without any phenotype
20	24416842	32332140	gnomAD-SV_v3_INV_chr20_9cd3ced9	7915298	8e-06	1	0	1.58614	0	rare(AF<0.05)	20	32277651	32335011	ENSG00000101350	ENSG00000101350.8	ENST00000375712	ENST00000375712.4	ENSG00000101350.8	ENSG00000101350	NM_004798.4	protein_coding	KIF3B	Retinitis pigmentosa 89, 618955 (3), Autosomal dominant	Not_Orphanet_gene	54489	57361	2		Genes in OMIM with at least one phenotype
20	31744182	31744868	gnomAD-SV_v3_INV_chr20_38a6a1aa	686	8e-06	1	0	1.58614	0	rare(AF<0.05)	20	31739290	31801800	ENSG00000088325	ENSG00000088325.16	ENST00000300403	ENST00000300403.11	ENSG00000088325.16	ENSG00000088325	NM_012112.5	protein_coding	TPX2	No_OMIM_phenotype	Not_Orphanet_gene	686	62511	3		Genes in OMIM without any phenotype
20	31751863	31753835	gnomAD-SV_v3_INV_chr20_09bd518a	1972	8e-06	1	0	1.58614	0	rare(AF<0.05)	20	31739290	31801800	ENSG00000088325	ENSG00000088325.16	ENST00000300403	ENST00000300403.11	ENSG00000088325.16	ENSG00000088325	NM_012112.5	protein_coding	TPX2	No_OMIM_phenotype	Not_Orphanet_gene	1972	62511	3		Genes in OMIM without any phenotype
20	32486076	32486357	gnomAD-SV_v3_INV_chr20_d9ee8b50	281	1.6e-05	2	0	3.17229	0	rare(AF<0.05)	20	32443059	32585333	ENSG00000197183	ENSG00000197183.15	ENST00000621426	ENST00000621426.7	ENSG00000197183.15	ENSG00000197183	NM_001256798.2	protein_coding	NOL4L	No_OMIM_phenotype	Not_Orphanet_gene	281	142275	3		Genes in OMIM without any phenotype
20	37809723	37810329	gnomAD-SV_v3_INV_chr20_fdf1efeb	606	8e-06	1	0	1.58614	0	rare(AF<0.05)	20	37694030	37872118	ENSG00000132792	ENSG00000132792.21	ENST00000361383	ENST00000361383.11	ENSG00000132792.21	ENSG00000132792	NM_030877.5	protein_coding	CTNNBL1	?Immunodeficiency 99 with hypogammaglobulinemia and autoimmune cytopenias, 619846 (3), Autosomal recessive	Not_Orphanet_gene	606	178089	3		Genes in OMIM with at least one phenotype
20	44068344	44068861	gnomAD-SV_v3_INV_chr20_a0ed04c6	517	1.6e-05	2	0	3.17229	0	rare(AF<0.05)	20	43914852	44069616	ENSG00000124191	ENSG00000124191.18	ENST00000341197	ENST00000341197.9	ENSG00000124191.18	ENSG00000124191	NM_001098797.2	protein_coding	TOX2	No_OMIM_phenotype	Not_Orphanet_gene	517	154765	3		Genes in OMIM without any phenotype
20	50839166	50840279	gnomAD-SV_v3_INV_chr20_cabf343c	1113	8e-06	1	0	1.58614	0	rare(AF<0.05)	20	50795061	50877177	ENSG00000124243	ENSG00000124243.19	ENST00000371608	ENST00000371608.8	ENSG00000124243.19	ENSG00000124243	NM_198799.4	protein_coding	BCAS4	No_OMIM_phenotype	Not_Orphanet_gene	1113	82117	3		Genes in OMIM without any phenotype
20	51723498	51724153	gnomAD-SV_v3_INV_chr20_b3eed95e	655	0.000143	18	0	0.000285506	0	rare(AF<0.05)	20	51596514	51768390	ENSG00000054793	ENSG00000054793.14	ENST00000338821	ENST00000338821.6	ENSG00000054793.14	ENSG00000054793	NM_006045.3	protein_coding	ATP9A	Neurodevelopmental disorder with poor growth and behavioral abnormalities, 620242 (3), Autosomal recessive	Orphanet_gene	655	171877	3		Genes in OMIM with at least one phenotype
20	58364189	58369112	gnomAD-SV_v3_INV_chr20_7aa24784	4923	3.2e-05	4	0	6.34457	0	rare(AF<0.05)	20	58309715	58367507	ENSG00000124209	ENSG00000124209.4	ENST00000244040	ENST00000244040.4	ENSG00000124209.4	ENSG00000124209	NM_020673.3	protein_coding	RAB22A	No_OMIM_phenotype	Not_Orphanet_gene	3318	57793	2		Genes in OMIM without any phenotype
20	59732905	59733562	gnomAD-SV_v3_INV_chr20_6680d4ce	657	1.6e-05	2	0	3.17229	0	rare(AF<0.05)	20	59604540	59847711	ENSG00000087495	ENSG00000087495.17	ENST00000371015	ENST00000371015.6	ENSG00000087495.17	ENSG00000087495	NM_080672.5	protein_coding	PHACTR3	No_OMIM_phenotype	Not_Orphanet_gene	657	243172	3		Genes in OMIM without any phenotype
20	63669221	63670592	gnomAD-SV_v3_INV_chr20_8fbd6ae1	1371	8e-06	1	0	1.58614	0	rare(AF<0.05)	20	63658312	63696245	ENSG00000258366	ENSG00000258366.12	ENST00000360203	ENST00000360203.11	ENSG00000258366.12	ENSG00000258366	NM_001283009.2	protein_coding	RTEL1	Dyskeratosis congenita, autosomal dominant 4, 615190 (3), Autosomal recessive, Autosomal dominant; Dyskeratosis congenita, autosomal recessive 5, 615190 (3), Autosomal recessive, Autosomal dominant; Pulmonary fibrosis and/or bone marrow failure syndrome, telomere-related, 3, 616373 (3), Autosomal dominant	Orphanet_gene	1371	37934	3		Genes in OMIM with at least one phenotype
21	14984869	16542052	gnomAD-SV_v3_INV_chr21_55118d7f	1557183	8e-06	1	0	1.58614	0	rare(AF<0.05)	21	14961235	15065000	ENSG00000180530	ENSG00000180530.11	ENST00000318948	ENST00000318948.7	ENSG00000180530.11	ENSG00000180530	NM_003489.4	protein_coding	NRIP1	?Congenital anomalies of kidney and urinary tract 3, 618270 (3), Autosomal dominant	Not_Orphanet_gene	80131	103766	2		Genes in OMIM with at least one phenotype
21	14989337	16214615	gnomAD-SV_v3_INV_chr21_85f59e86	1225278	8e-06	1	0	1.58614	0	rare(AF<0.05)	21	14961235	15065000	ENSG00000180530	ENSG00000180530.11	ENST00000318948	ENST00000318948.7	ENSG00000180530.11	ENSG00000180530	NM_003489.4	protein_coding	NRIP1	?Congenital anomalies of kidney and urinary tract 3, 618270 (3), Autosomal dominant	Not_Orphanet_gene	75663	103766	2		Genes in OMIM with at least one phenotype
21	15051948	15928772	gnomAD-SV_v3_INV_chr21_d1b02c11	876824	8e-06	1	0	1.58614	0	rare(AF<0.05)	21	14961235	15065000	ENSG00000180530	ENSG00000180530.11	ENST00000318948	ENST00000318948.7	ENSG00000180530.11	ENSG00000180530	NM_003489.4	protein_coding	NRIP1	?Congenital anomalies of kidney and urinary tract 3, 618270 (3), Autosomal dominant	Not_Orphanet_gene	13052	103766	2		Genes in OMIM with at least one phenotype
21	28989315	28990185	gnomAD-SV_v3_INV_chr21_53be4126	870	2.4e-05	1	1	1.58614	1.58614	rare(AF<0.05)	21	28928144	28992877	ENSG00000198862	ENSG00000198862.14	ENST00000361371	ENST00000361371.10	ENSG00000198862.14	ENSG00000198862	NM_015565.3	protein_coding	LTN1	No_OMIM_phenotype	Not_Orphanet_gene	870	64734	3		Genes in OMIM without any phenotype
21	29633655	29633970	gnomAD-SV_v3_INV_chr21_7a383d76	315	6.3e-05	4	2	6.34457	3.17229	rare(AF<0.05)	21	29536933	29939996	ENSG00000171189	ENSG00000171189.18	ENST00000327783	ENST00000327783.9	ENSG00000171189.18	ENSG00000171189	NM_001330994.2	protein_coding	GRIK1	No_OMIM_phenotype	Not_Orphanet_gene	315	403064	3		Genes in OMIM without any phenotype
21	37889372	37889834	gnomAD-SV_v3_INV_chr21_f25df7e9	462	8e-06	1	0	1.58614	0	rare(AF<0.05)	21	37607373	37916457	ENSG00000157542	ENSG00000157542.11	ENST00000609713	ENST00000609713.2	ENSG00000157542.11	ENSG00000157542	NM_002240.5	protein_coding	KCNJ6	Keppen-Lubinsky syndrome, 614098 (3), Autosomal dominant	Orphanet_gene	462	309085	3		Genes in OMIM with at least one phenotype
21	39870884	39871329	gnomAD-SV_v3_INV_chr21_b83c1b56	445	8e-06	1	0	1.58614	0	rare(AF<0.05)	21	39867438	39929392	ENSG00000183036	ENSG00000183036.11	ENST00000328619	ENST00000328619.10	ENSG00000183036.11	ENSG00000183036	NM_006198.3	protein_coding	PCP4	No_OMIM_phenotype	Not_Orphanet_gene	445	61955	3		Genes in OMIM without any phenotype
21	41886117	43786604	gnomAD-SV_v3_INV_chr21_d4661cdf	1900487	8e-06	1	0	1.58614	0	rare(AF<0.05)	21	41885112	41954018	ENSG00000157617	ENSG00000157617.17	ENST00000380486	ENST00000380486.4	ENSG00000157617.17	ENSG00000157617	NM_015500.2	protein_coding	C2CD2	No_OMIM_phenotype	Not_Orphanet_gene	67901	68907	2		Genes in OMIM without any phenotype
21	41927702	41929024	gnomAD-SV_v3_INV_chr21_482b4267	1322	1.6e-05	2	0	3.17229	0	rare(AF<0.05)	21	41885112	41954018	ENSG00000157617	ENSG00000157617.17	ENST00000380486	ENST00000380486.4	ENSG00000157617.17	ENSG00000157617	NM_015500.2	protein_coding	C2CD2	No_OMIM_phenotype	Not_Orphanet_gene	1322	68907	3		Genes in OMIM without any phenotype
21	44354955	44356113	gnomAD-SV_v3_INV_chr21_bf134b66	1158	0.001142	110	17	0.00174476	0.000269644	rare(AF<0.05)	21	44353621	44442644	ENSG00000142185	ENSG00000142185.18	ENST00000397928	ENST00000397928.6	ENSG00000142185.18	ENSG00000142185	NM_003307.4	protein_coding	TRPM2	No_OMIM_phenotype	Not_Orphanet_gene	1158	89024	3		Genes in OMIM without any phenotype
22	17443430	17452851	gnomAD-SV_v3_INV_chr22_bf0ef6c0	9421	8e-06	1	0	1.58614	0	rare(AF<0.05)	22	17369460	17558151	ENSG00000099954	ENSG00000099954.19	ENST00000262608	ENST00000262608.13	ENSG00000099954.19	ENSG00000099954	NM_001290047.2	protein_coding	CECR2	No_OMIM_phenotype	Not_Orphanet_gene	9421	188692	3		Genes in OMIM without any phenotype
22	17532344	17565983	gnomAD-SV_v3_INV_chr22_b86e7f3b	33639	8e-06	1	0	1.58614	0	rare(AF<0.05)	22	17369460	17558151	ENSG00000099954	ENSG00000099954.19	ENST00000262608	ENST00000262608.13	ENSG00000099954.19	ENSG00000099954	NM_001290047.2	protein_coding	CECR2	No_OMIM_phenotype	Not_Orphanet_gene	25807	188692	2		Genes in OMIM without any phenotype
22	17532344	17565983	gnomAD-SV_v3_INV_chr22_b86e7f3b	33639	8e-06	1	0	1.58614	0	rare(AF<0.05)	22	17563498	17590995	ENSG00000182902	ENSG00000182902.14	ENST00000327451	ENST00000327451.11	ENSG00000182902.14	ENSG00000182902	NM_031481.3	protein_coding	SLC25A18	No_OMIM_phenotype	Not_Orphanet_gene	2485	27498	2		Genes in OMIM without any phenotype
22	19319832	19443585	gnomAD-SV_v3_INV_chr22_ff4537cb	123753	1.6e-05	2	0	3.17229	0	rare(AF<0.05)	22	19440886	19447711	ENSG00000242259	ENSG00000242259.9	ENST00000399562	ENST00000399562.9	ENSG00000242259.9	ENSG00000242259	NM_173793.5	protein_coding	C22orf39	NA	Not_Orphanet_gene	2699	6826	2		Genes not presented in OMIM
22	31201719	31493196	gnomAD-SV_v3_INV_chr22_8640f3c2	291477	1.6e-05	2	0	3.17229	0	rare(AF<0.05)	22	31160182	31207019	ENSG00000138942	ENSG00000138942.17	ENST00000326132	ENST00000326132.11	ENSG00000138942.17	ENSG00000138942	NM_152267.4	protein_coding	RNF185	No_OMIM_phenotype	Not_Orphanet_gene	5300	46838	2		Genes in OMIM without any phenotype
22	31281728	31282125	gnomAD-SV_v3_INV_chr22_f363c6c9	397	8.7e-05	7	2	0.00011103	3.17229	rare(AF<0.05)	22	31281600	31292488	ENSG00000100100	ENSG00000100100.14	ENST00000215912	ENST00000215912.10	ENSG00000100100.14	ENSG00000100100	NM_052880.5	protein_coding	PIK3IP1	No_OMIM_phenotype	Not_Orphanet_gene	397	10889	3		Genes in OMIM without any phenotype
22	38380876	38382308	gnomAD-SV_v3_INV_chr22_9e93ebd4	1432	1.6e-05	2	0	3.17229	0	rare(AF<0.05)	22	38291918	38398522	ENSG00000283900	ENSG00000283900.1	ENST00000400206	ENST00000400206.7	ENSG00000283900.1	ENSG00000283900		protein_coding	TPTEP2-CSNK1E	NA	Not_Orphanet_gene	1432	106605	3		Genes not presented in OMIM
22	39608560	39618568	gnomAD-SV_v3_INV_chr22_34735576	10008	8e-06	1	0	1.58614	0	rare(AF<0.05)	22	39570753	39689735	ENSG00000100346	ENSG00000100346.18	ENST00000402142	ENST00000402142.4	ENSG00000100346.18	ENSG00000100346	NM_021096.4	protein_coding	CACNA1I	Neurodevelopmental disorder with speech impairment and with or without seizures, 620114 (3), Autosomal dominant	Orphanet_gene	10008	118983	3		Genes in OMIM with at least one phenotype
22	42796033	42797343	gnomAD-SV_v3_INV_chr22_60878894	1310	8e-06	1	0	1.58614	0	rare(AF<0.05)	22	42796502	42857273	ENSG00000242247	ENSG00000242247.11	ENST00000263245	ENST00000263245.10	ENSG00000242247.11	ENSG00000242247	NM_014570.5	protein_coding	ARFGAP3	No_OMIM_phenotype	Not_Orphanet_gene	841	60772	2		Genes in OMIM without any phenotype
X	289746	294325	gnomAD-SV_v3_INV_chrX_9dcacc45	4579	3.2e-05	4	0	6.34457	0	rare(AF<0.05)	X	281381	303356	ENSG00000182378	ENSG00000182378.15	ENST00000381657	ENST00000381657.8	ENSG00000182378.15	ENSG00000182378	NM_018390.4	protein_coding	PLCXD1	No_OMIM_phenotype	Not_Orphanet_gene	4579	21976	3		Genes in OMIM without any phenotype
X	1181518	1192099	gnomAD-SV_v3_INV_chrX_c1e183d7	10581	8e-06	1	0	1.58614	0	rare(AF<0.05)	X	1190490	1212649	ENSG00000205755	ENSG00000205755.13	ENST00000400841	ENST00000400841.8	ENSG00000205755.13	ENSG00000205755	NM_022148.4	protein_coding	CRLF2	No_OMIM_phenotype	Not_Orphanet_gene	1609	22160	2		Genes in OMIM without any phenotype
X	2416988	2417574	gnomAD-SV_v3_INV_chrX_796ee6bd	586	8e-06	1	0	1.58614	0	rare(AF<0.05)	X	2219506	2500976	ENSG00000169084	ENSG00000169084.15	ENST00000334651	ENST00000334651.11	ENSG00000169084.15	ENSG00000169084	NM_145177.3	protein_coding	DHRSX	No_OMIM_phenotype	Not_Orphanet_gene	586	281471	3		Genes in OMIM without any phenotype
X	3090893	3098023	gnomAD-SV_v3_INV_chrX_e196c176	7130	1.04225	0	1	0	1.58614	rare(AF<0.05)	X	3041471	3112727	ENSG00000062096	ENSG00000062096.15	ENST00000381127	ENST00000381127.6	ENSG00000062096.15	ENSG00000062096	NM_001201539.2	protein_coding	ARSF	No_OMIM_phenotype	Not_Orphanet_gene	7130	71257	3		Genes in OMIM without any phenotype
X	12358701	12360451	gnomAD-SV_v3_INV_chrX_4b8ee0dd	1750	6.25352	6	0	9.51686	0	rare(AF<0.05)	X	12138473	12724523	ENSG00000169933	ENSG00000169933.17	ENST00000675598	ENST00000675598.1	ENSG00000169933.17	ENSG00000169933	NM_001368397.1	protein_coding	FRMPD4	Intellectual developmental disorder, X-linked 104, 300983 (3), X-linked	Orphanet_gene	1750	586051	3		Genes in OMIM with at least one phenotype
X	13780107	13781945	gnomAD-SV_v3_INV_chrX_f035ac8b	1838	1.04225	1	0	1.58614	0	rare(AF<0.05)	X	13770939	13817093	ENSG00000046653	ENSG00000046653.15	ENST00000316715	ENST00000316715.9	ENSG00000046653.15	ENSG00000046653	NM_001001995.3	protein_coding	GPM6B	No_OMIM_phenotype	Not_Orphanet_gene	1838	46155	3		Genes in OMIM without any phenotype
X	14711416	14713197	gnomAD-SV_v3_INV_chrX_c14bb4f3	1781	2.08451	2	0	3.17229	0	rare(AF<0.05)	X	14529536	14731812	ENSG00000101958	ENSG00000101958.14	ENST00000218075	ENST00000218075.9	ENSG00000101958.14	ENSG00000101958	NM_002063.4	protein_coding	GLRA2	Intellectual developmental disorder, X-linked syndromic, Pilorge type, 301076 (3), X-linked	Not_Orphanet_gene	1781	202277	3		Genes in OMIM with at least one phenotype
X	17843991	17845036	gnomAD-SV_v3_INV_chrX_ee86567e	1045	1.04225	1	0	1.58614	0	rare(AF<0.05)	X	17800049	17861298	ENSG00000131831	ENSG00000131831.18	ENST00000451717	ENST00000451717.6	ENSG00000131831.18	ENSG00000131831	NM_021785.6	protein_coding	RAI2	No_OMIM_phenotype	Not_Orphanet_gene	1045	61250	3		Genes in OMIM without any phenotype
X	19060111	19062536	gnomAD-SV_v3_INV_chrX_17671b5f	2425	4.16901	4	0	6.34457	0	rare(AF<0.05)	X	18989307	19122468	ENSG00000173698	ENSG00000173698.18	ENST00000379869	ENST00000379869.8	ENSG00000173698.18	ENSG00000173698	NM_001079858.3	protein_coding	ADGRG2	Congenital bilateral absence of vas deferens, X-linked, 300985 (3), X-linked	Orphanet_gene	2425	133162	3		Genes in OMIM with at least one phenotype
X	19842429	19843163	gnomAD-SV_v3_INV_chrX_fbd8f758	734	0.00950535	880	17	0.0139581	0.000269644	rare(AF<0.05)	X	19533977	19887600	ENSG00000147010	ENSG00000147010.19	ENST00000397821	ENST00000397821.8	ENSG00000147010.19	ENSG00000147010	NM_031892.3	protein_coding	SH3KBP1	?Immunodeficiency 61, 300310 (3), X-linked recessive	Not_Orphanet_gene	734	353624	3		Genes in OMIM with at least one phenotype
X	23860876	23862042	gnomAD-SV_v3_INV_chrX_45c1a469	1166	0.000156338	11	2	0.000174476	3.17229	rare(AF<0.05)	X	23833353	23907938	ENSG00000184831	ENSG00000184831.14	ENST00000379226	ENST00000379226.9	ENSG00000184831.14	ENSG00000184831	NM_024122.5	protein_coding	APOO	No_OMIM_phenotype	Not_Orphanet_gene	1166	74586	3		Genes in OMIM without any phenotype
X	56262620	56264135	gnomAD-SV_v3_INV_chrX_8c1bbdfc	1515	1.04225	1	0	1.58614	0	rare(AF<0.05)	X	56232356	56291531	ENSG00000102349	ENSG00000102349.18	ENST00000468660	ENST00000468660.6	ENSG00000102349.18	ENSG00000102349	NM_007250.5	protein_coding	KLF8	No_OMIM_phenotype	Not_Orphanet_gene	1515	59176	3		Genes in OMIM without any phenotype
X	67715794	67717317	gnomAD-SV_v3_INV_chrX_a7b2bd7a	1523	2.08451	2	0	3.17229	0	rare(AF<0.05)	X	67544021	67730619	ENSG00000169083	ENSG00000169083.18	ENST00000374690	ENST00000374690.9	ENSG00000169083.18	ENSG00000169083	NM_000044.6	protein_coding	AR	Androgen insensitivity, partial, with or without breast cancer, 312300 (3), X-linked recessive; Spinal and bulbar muscular atrophy, X-linked 1, 313200 (3), X-linked recessive; {Prostate cancer, susceptibility to}, 176807 (3), Somatic mutation, X-linked, Autosomal dominant; Androgen insensitivity, 300068 (3), X-linked recessive; Hypospadias 1, X-linked, 300633 (3), X-linked recessive	Orphanet_gene	1523	186599	3		Genes in OMIM with at least one phenotype
X	73442975	73448369	gnomAD-SV_v3_INV_chrX_3c5ab8e3	5394	1.04225	1	0	1.58614	0	rare(AF<0.05)	X	73447053	73455171	ENSG00000131264	ENSG00000131264.4	ENST00000373514	ENST00000373514.3	ENSG00000131264.4	ENSG00000131264	NM_005193.2	protein_coding	CDX4	No_OMIM_phenotype	Not_Orphanet_gene	1316	8119	2		Genes in OMIM without any phenotype
X	77586922	77587731	gnomAD-SV_v3_INV_chrX_715ff045	809	1.04225	1	0	1.58614	0	rare(AF<0.05)	X	77504880	77786216	ENSG00000085224	ENSG00000085224.23	ENST00000373344	ENST00000373344.11	ENSG00000085224.23	ENSG00000085224	NM_000489.6	protein_coding	ATRX	Alpha-thalassemia myelodysplasia syndrome, somatic, 300448 (3); Intellectual disability-hypotonic facies syndrome, X-linked, 309580 (3), X-linked recessive; Alpha-thalassemia/impaired intellectual development syndrome, 301040 (3), X-linked dominant	Orphanet_gene	809	281337	3		Genes in OMIM with at least one phenotype
X	79163695	134260182	gnomAD-SV_v3_INV_chrX_c03a0703	55096487	1.04225	1	0	1.58614	0	rare(AF<0.05)	X	79144688	79175318	ENSG00000147138	ENSG00000147138.3	ENST00000645147	ENST00000645147.2	ENSG00000147138.3	ENSG00000147138	NM_032553.3	protein_coding	GPR174	No_OMIM_phenotype	Not_Orphanet_gene	11623	30631	2		Genes in OMIM without any phenotype
X	92271400	92272281	gnomAD-SV_v3_INV_chrX_1d46b0cb	881	1.04225	1	0	1.58614	0	rare(AF<0.05)	X	91779375	92623230	ENSG00000102290	ENSG00000102290.23	ENST00000682573	ENST00000682573.1	ENSG00000102290.23	ENSG00000102290	NM_032968.5	protein_coding	PCDH11X	No_OMIM_phenotype	Not_Orphanet_gene	881	843856	3		Genes in OMIM without any phenotype
X	92276518	92276718	gnomAD-SV_v3_INV_chrX_317a46a3	200	1.04225	1	0	1.58614	0	rare(AF<0.05)	X	91779375	92623230	ENSG00000102290	ENSG00000102290.23	ENST00000682573	ENST00000682573.1	ENSG00000102290.23	ENSG00000102290	NM_032968.5	protein_coding	PCDH11X	No_OMIM_phenotype	Not_Orphanet_gene	200	843856	3		Genes in OMIM without any phenotype
X	97379095	97379848	gnomAD-SV_v3_INV_chrX_86d01671	753	1.04225	1	0	1.58614	0	rare(AF<0.05)	X	96684842	97604997	ENSG00000147202	ENSG00000147202.19	ENST00000324765	ENST00000324765.13	ENSG00000147202.19	ENSG00000147202	NM_006729.5	protein_coding	DIAPH2	?Premature ovarian failure 2A, 300511 (3), X-linked dominant	Orphanet_gene	753	920156	3		Genes in OMIM with at least one phenotype
X	105592743	110464663	gnomAD-SV_v3_INV_chrX_689394de	4871920	1.04225	1	0	1.58614	0	rare(AF<0.05)	X	104566199	105767829	ENSG00000189108	ENSG00000189108.14	ENST00000372582	ENST00000372582.6	ENSG00000189108.14	ENSG00000189108	NM_017416.2	protein_coding	IL1RAPL2	No_OMIM_phenotype	Not_Orphanet_gene	175086	1201631	2		Genes in OMIM without any phenotype
X	112447795	112447886	gnomAD-SV_v3_INV_chrX_c934c160	91	0.000427324	41	0	0.000650319	0	rare(AF<0.05)	X	112083016	112457514	ENSG00000187823	ENSG00000187823.4	ENST00000695839	ENST00000695839.1	ENSG00000187823.4	ENSG00000187823	NM_001395362.2	protein_coding	RTL4	NA	Not_Orphanet_gene	91	374499	3		Genes not presented in OMIM
X	129741967	129742162	gnomAD-SV_v3_INV_chrX_ccd74abe	195	4.16901	4	0	6.34457	0	rare(AF<0.05)	X	129738979	129769536	ENSG00000122121	ENSG00000122121.12	ENST00000371106	ENST00000371106.4	ENSG00000122121.12	ENSG00000122121	NM_003399.6	protein_coding	XPNPEP2	{Angioedema induced by ACE inhibitors, susceptibility to}, 300909 (3)	Orphanet_gene	195	30558	3		Genes in OMIM with at least one phenotype
X	154710277	154710733	gnomAD-SV_v3_INV_chrX_d4b64849	456	3.12676	3	0	4.75843	0	rare(AF<0.05)	X	154675249	154751077	ENSG00000160219	ENSG00000160219.12	ENST00000424127	ENST00000424127.3	ENSG00000160219.12	ENSG00000160219	NM_001081573.3	protein_coding	GAB3	No_OMIM_phenotype	Not_Orphanet_gene	456	75829	3		Genes in OMIM without any phenotype
X	154892614	154893181	gnomAD-SV_v3_INV_chrX_8a2964e6	567	2.08451	2	0	3.17229	0	rare(AF<0.05)	X	154835792	155022723	ENSG00000185010	ENSG00000185010.15	ENST00000360256	ENST00000360256.9	ENSG00000185010.15	ENSG00000185010	NM_000132.4	protein_coding	F8	Thrombophilia 13, X-linked, due to factor VIII defect, 301071 (3); Hemophilia A, 306700 (3), X-linked recessive	Orphanet_gene	567	186932	3		Genes in OMIM with at least one phenotype

## Sheet: Supplementary table 4
inv_chr	inv_start	inv_end	inv_id	inv_length	AF	N_HET	N_HOMALT	FREQ_HET	FREQ_HOMALT	var_type	gene_chr	gene_start	gene_end	Gene_stable_ID	Gene_stable_ID_version	Transcript_ID	Transcript_stable_ID	Protein_ID	Protein_stable_ID	Refseq_match_transcript	Transcript_type	approved_gene_symbol	Phenotypes	gene_class	length_of_intersected_region	gene_length	intersection_category	OMIM_phenotype_status
1	5184983	5884334	gnomAD-SV_v3_INV_chr1_1ad87687	699351	8e-06	1	0	1.58614	0	rare(AF<0.05)	1	5862811	5992425	ENSG00000131697	ENSG00000131697.18	ENST00000378156	ENST00000378156.9	ENSG00000131697.18	ENSG00000131697	NM_015102.5	protein_coding	NPHP4	Senior-Loken syndrome 4, 606996 (3), Autosomal recessive; Nephronophthisis 4, 606966 (3), Autosomal recessive	Orphanet_gene	21523	129615	2	Genes in OMIM with at least one phenotype
1	20051725	20078919	gnomAD-SV_v3_INV_chr1_47eabffa	27194	8e-06	1	0	1.58614	0	rare(AF<0.05)	1	20070194	20091911	ENSG00000127472	ENSG00000127472.11	ENST00000375108	ENST00000375108.4	ENSG00000127472.11	ENSG00000127472	NM_000929.3	protein_coding	PLA2G5	[Fleck retina, familial benign], 228980 (3), Autosomal recessive	Orphanet_gene	8725	21718	2	Genes in OMIM with at least one phenotype
1	91332165	102122154	gnomAD-SV_v3_INV_chr1_f2360d2c	10789989	8e-06	1	0	1.58614	0	rare(AF<0.05)	1	91260766	91404837	ENSG00000162669	ENSG00000162669.16	ENST00000370425	ENST00000370425.8	ENSG00000162669.16	ENSG00000162669	NM_001017975.6	protein_coding	HFM1	Premature ovarian failure 9, 615724 (3), Autosomal recessive	Orphanet_gene	72672	144072	2	Genes in OMIM with at least one phenotype
1	96862586	97302956	gnomAD-SV_v3_INV_chr1_e45f8594	440370	8e-06	1	0	1.58614	0	rare(AF<0.05)	1	97077743	97921034	ENSG00000188641	ENSG00000188641.14	ENST00000370192	ENST00000370192.8	ENSG00000188641.14	ENSG00000188641	NM_000110.4	protein_coding	DPYD	Dihydropyrimidine dehydrogenase deficiency, 274270 (3), Autosomal recessive; 5-fluorouracil toxicity, 274270 (3), Autosomal recessive	Orphanet_gene	225213	843292	2	Genes in OMIM with at least one phenotype
1	97531830	97647566	gnomAD-SV_v3_INV_chr1_04df2580	115736	8e-06	1	0	1.58614	0	rare(AF<0.05)	1	97077743	97921034	ENSG00000188641	ENSG00000188641.14	ENST00000370192	ENST00000370192.8	ENSG00000188641.14	ENSG00000188641	NM_000110.4	protein_coding	DPYD	Dihydropyrimidine dehydrogenase deficiency, 274270 (3), Autosomal recessive; 5-fluorouracil toxicity, 274270 (3), Autosomal recessive	Orphanet_gene	115736	843292	3	Genes in OMIM with at least one phenotype
1	202336133	202338878	gnomAD-SV_v3_INV_chr1_199dd031	2745	1.6e-05	2	0	3.17229	0	rare(AF<0.05)	1	202331657	202341936	ENSG00000077152	ENSG00000077152.12	ENST00000646651	ENST00000646651.1	ENSG00000077152.12	ENSG00000077152	NM_014176.4	protein_coding	UBE2T	Fanconi anemia, complementation group T, 616435 (3), Autosomal recessive	Orphanet_gene	2745	10280	3	Genes in OMIM with at least one phenotype
1	230620642	230643111	gnomAD-SV_v3_INV_chr1_ca332a38	22469	8e-06	1	0	1.58614	0	rare(AF<0.05)	1	230642481	230693982	ENSG00000135775	ENSG00000135775.14	ENST00000366669	ENST00000366669.9	ENSG00000135775.14	ENSG00000135775	NM_007357.3	protein_coding	COG2	?Congenital disorder of glycosylation, type IIq, 617395 (3), Autosomal recessive	Orphanet_gene	630	51502	2	Genes in OMIM with at least one phenotype
2	1538474	1538573	gnomAD-SV_v3_INV_chr2_686af118	99	5.6e-05	7	0	0.00011103	0	rare(AF<0.05)	2	1413463	1543673	ENSG00000115705	ENSG00000115705.22	ENST00000329066	ENST00000329066.9	ENSG00000115705.22	ENSG00000115705	NM_001206744.2	protein_coding	TPO	Thyroid dyshormonogenesis 2A, 274500 (3), Autosomal recessive	Orphanet_gene	99	130211	3	Genes in OMIM with at least one phenotype
2	15531447	15531949	gnomAD-SV_v3_INV_chr2_57002116	502	8e-06	1	0	1.58614	0	rare(AF<0.05)	2	15166916	15561334	ENSG00000151779	ENSG00000151779.14	ENST00000281513	ENST00000281513.10	ENSG00000151779.14	ENSG00000151779	NM_015909.4	protein_coding	NBAS	Short stature, optic nerve atrophy, and Pelger-Huet anomaly, 614800 (3), Autosomal recessive; Infantile liver failure syndrome 2, 616483 (3), Autosomal recessive	Orphanet_gene	502	394419	3	Genes in OMIM with at least one phenotype
2	49978197	49984181	gnomAD-SV_v3_INV_chr2_3d00fa46	5984	1.6e-05	2	0	3.17229	0	rare(AF<0.05)	2	49918503	51032132	ENSG00000179915	ENSG00000179915.25	ENST00000401669	ENST00000401669.7	ENSG00000179915.25	ENSG00000179915	NM_001330078.2	protein_coding	NRXN1	Pitt-Hopkins-like syndrome 2, 614325 (3), Autosomal recessive; {Schizophrenia, susceptibility to, 17}, 614332 (3)	Orphanet_gene	5984	1113630	3	Genes in OMIM with at least one phenotype
2	69994280	70959897	gnomAD-SV_v3_INV_chr2_e86e0f11	965617	1.6e-05	2	0	3.17229	0	rare(AF<0.05)	2	70935900	70965431	ENSG00000116039	ENSG00000116039.13	ENST00000234396	ENST00000234396.10	ENSG00000116039.13	ENSG00000116039	NM_001692.4	protein_coding	ATP6V1B1	Distal renal tubular acidosis 2 with progressive sensorineural hearing loss, 267300 (3), Autosomal recessive	Orphanet_gene	23997	29532	2	Genes in OMIM with at least one phenotype
2	72763530	72763916	gnomAD-SV_v3_INV_chr2_bb766cac	386	5.6e-05	7	0	0.00011103	0	rare(AF<0.05)	2	72175984	72826033	ENSG00000144036	ENSG00000144036.16	ENST00000272427	ENST00000272427.11	ENSG00000144036.16	ENSG00000144036	NM_015189.3	protein_coding	EXOC6B	Spondyloepimetaphyseal dysplasia with joint laxity, type 3, 618395 (3), Autosomal recessive	Orphanet_gene	386	650050	3	Genes in OMIM with at least one phenotype
2	98301372	98323207	gnomAD-SV_v3_INV_chr2_b6876b10	21835	3.2e-05	4	0	6.34457	0	rare(AF<0.05)	2	98087167	98313299	ENSG00000168658	ENSG00000168658.20	ENST00000477737	ENST00000477737.6	ENSG00000168658.20	ENSG00000168658	NM_144992.5	protein_coding	VWA3B	?Spinocerebellar ataxia, autosomal recessive 22, 616948 (3), Autosomal recessive	Not_Orphanet_gene	11927	226133	2	Genes in OMIM with at least one phenotype
2	99001435	99852810	gnomAD-SV_v3_INV_chr2_4762f59c	851375	8e-06	1	0	1.58614	0	rare(AF<0.05)	2	98997261	99154942	ENSG00000135951	ENSG00000135951.16	ENST00000393483	ENST00000393483.8	ENSG00000135951.16	ENSG00000135951	NM_025244.4	protein_coding	TSGA10	?Spermatogenic failure 26, 617961 (3), Autosomal recessive	Not_Orphanet_gene	153507	157682	2	Genes in OMIM with at least one phenotype
2	168944050	172634514	gnomAD-SV_v3_INV_chr2_93112bcb	3690464	8e-06	1	0	1.58617	0	rare(AF<0.05)	2	168920781	169031324	ENSG00000073734	ENSG00000073734.10	ENST00000650372	ENST00000650372.1	ENSG00000073734.10	ENSG00000073734	NM_003742.4	protein_coding	ABCB11	Cholestasis, benign recurrent intrahepatic, 2, 605479 (3), Autosomal recessive; Cholestasis, progressive familial intrahepatic 2, 601847 (3), Autosomal recessive	Orphanet_gene	87274	110544	2	Genes in OMIM with at least one phenotype
2	215002543	215002784	gnomAD-SV_v3_INV_chr2_749884a6	241	8e-06	1	0	1.58614	0	rare(AF<0.05)	2	214931542	215138626	ENSG00000144452	ENSG00000144452.15	ENST00000272895	ENST00000272895.12	ENSG00000144452.15	ENSG00000144452	NM_173076.3	protein_coding	ABCA12	Ichthyosis, congenital, autosomal recessive 4B (harlequin), 242500 (3), Autosomal recessive; Ichthyosis, congenital, autosomal recessive 4A, 601277 (3), Autosomal recessive	Orphanet_gene	241	207085	3	Genes in OMIM with at least one phenotype
2	219672325	222634778	gnomAD-SV_v3_INV_chr2_320b7736	2962453	8e-06	1	0	1.58614	0	rare(AF<0.05)	2	222566899	222656092	ENSG00000116120	ENSG00000116120.11	ENST00000281828	ENST00000281828.8	ENSG00000116120.11	ENSG00000116120	NM_005687.5	protein_coding	FARSB	Rajab interstitial lung disease with brain calcifications 1, 613658 (3), Autosomal recessive	Orphanet_gene	67879	89194	2	Genes in OMIM with at least one phenotype
2	226619501	227899802	gnomAD-SV_v3_INV_chr2_f97eb7d5	1280301	8e-06	1	0	1.58617	0	rare(AF<0.05)	2	227871631	227924344	ENSG00000123977	ENSG00000123977.10	ENST00000309931	ENST00000309931.3	ENSG00000123977.10	ENSG00000123977	NM_178821.3	protein_coding	DAW1	Ciliary dyskinesia, primary, 52, 620570 (3), Autosomal recessive	Not_Orphanet_gene	28171	52714	2	Genes in OMIM with at least one phenotype
3	5111802	11290661	gnomAD-SV_v3_INV_chr3_f7227c56	6178859	8e-06	1	0	1.58614	0	rare(AF<0.05)	3	11272397	11557665	ENSG00000197548	ENSG00000197548.13	ENST00000693202	ENST00000693202.1	ENSG00000197548.13	ENSG00000197548	NM_001349232.2	protein_coding	ATG7	Spinocerebellar ataxia, autosomal recessive 31, 619422 (3), Autosomal recessive	Not_Orphanet_gene	18264	285269	2	Genes in OMIM with at least one phenotype
3	7504778	7504917	gnomAD-SV_v3_INV_chr3_f5c83f9c	139	2.4e-05	3	0	4.75843	0	rare(AF<0.05)	3	6861115	7741533	ENSG00000196277	ENSG00000196277.17	ENST00000357716	ENST00000357716.9	ENSG00000196277.17	ENSG00000196277	NM_000844.4	protein_coding	GRM7	Neurodevelopmental disorder with seizures, hypotonia, and brain abnormalities, 618922 (3), Autosomal recessive	Orphanet_gene	139	880419	3	Genes in OMIM with at least one phenotype
3	25723245	26718742	gnomAD-SV_v3_INV_chr3_6568694a	995497	8e-06	1	0	1.58614	0	rare(AF<0.05)	3	25718944	25783443	ENSG00000151092	ENSG00000151092.18	ENST00000280700	ENST00000280700.10	ENSG00000151092.18	ENSG00000151092	NM_018297.4	protein_coding	NGLY1	Congenital disorder of deglycosylation 1, 615273 (3), Autosomal recessive	Orphanet_gene	60198	64500	2	Genes in OMIM with at least one phenotype
3	42141689	42142251	gnomAD-SV_v3_INV_chr3_1dcbf594	562	1.6e-05	2	0	3.17229	0	rare(AF<0.05)	3	42091357	42225890	ENSG00000182606	ENSG00000182606.17	ENST00000327628	ENST00000327628.10	ENSG00000182606.17	ENSG00000182606	NM_001042646.3	protein_coding	TRAK1	Developmental and epileptic encephalopathy 68, 618201 (3), Autosomal recessive	Orphanet_gene	562	134534	3	Genes in OMIM with at least one phenotype
3	43461641	43462243	gnomAD-SV_v3_INV_chr3_c8535706	602	1.6e-05	2	0	3.17229	0	rare(AF<0.05)	3	43365848	43622011	ENSG00000160746	ENSG00000160746.13	ENST00000292246	ENST00000292246.8	ENSG00000160746.13	ENSG00000160746	NM_018075.5	protein_coding	ANO10	Spinocerebellar ataxia, autosomal recessive 10, 613728 (3), Autosomal recessive	Orphanet_gene	602	256164	3	Genes in OMIM with at least one phenotype
3	43475086	43475633	gnomAD-SV_v3_INV_chr3_fca5fd07	547	8e-06	1	0	1.58614	0	rare(AF<0.05)	3	43365848	43622011	ENSG00000160746	ENSG00000160746.13	ENST00000292246	ENST00000292246.8	ENSG00000160746.13	ENSG00000160746	NM_018075.5	protein_coding	ANO10	Spinocerebellar ataxia, autosomal recessive 10, 613728 (3), Autosomal recessive	Orphanet_gene	547	256164	3	Genes in OMIM with at least one phenotype
3	50460591	50463334	gnomAD-SV_v3_INV_chr3_26f748e9	2743	8e-06	1	0	1.58614	0	rare(AF<0.05)	3	50362613	50503634	ENSG00000007402	ENSG00000007402.12	ENST00000424201	ENST00000424201.7	ENSG00000007402.12	ENSG00000007402	NM_006030.4	protein_coding	CACNA2D2	Cerebellar atrophy with seizures and variable developmental delay, 618501 (3), Autosomal recessive	Not_Orphanet_gene	2743	141022	3	Genes in OMIM with at least one phenotype
3	108261187	113011016	gnomAD-SV_v3_INV_chr3_bd6c4207	4749829	1.6e-05	2	0	3.17229	0	rare(AF<0.05)	3	113002444	113019671	ENSG00000163608	ENSG00000163608.15	ENST00000314400	ENST00000314400.10	ENSG00000163608.15	ENSG00000163608	NM_015412.4	protein_coding	NEPRO	Anauxetic dysplasia 3, 618853 (3), Autosomal recessive	Orphanet_gene	8572	17228	2	Genes in OMIM with at least one phenotype
3	121973485	122331066	gnomAD-SV_v3_INV_chr3_26cade0c	357581	8e-06	1	0	1.58614	0	rare(AF<0.05)	3	122325248	122341969	ENSG00000121552	ENSG00000121552.4	ENST00000264474	ENST00000264474.4	ENSG00000121552.4	ENSG00000121552	NM_005213.4	protein_coding	CSTA	Peeling skin syndrome 4, 607936 (3), Autosomal recessive	Orphanet_gene	5818	16722	2	Genes in OMIM with at least one phenotype
3	190075870	190087102	gnomAD-SV_v3_INV_chr3_f14818e0	11232	8e-06	1	0	1.58614	0	rare(AF<0.05)	3	189956728	190120897	ENSG00000090530	ENSG00000090530.10	ENST00000319332	ENST00000319332.10	ENSG00000090530.10	ENSG00000090530	NM_018192.4	protein_coding	P3H2	Myopia, high, with cataract and vitreoretinal degeneration, 614292 (3), Autosomal recessive	Orphanet_gene	11232	164170	3	Genes in OMIM with at least one phenotype
3	190306155	190306355	gnomAD-SV_v3_INV_chr3_0189a397	200	8e-06	1	0	1.58614	0	rare(AF<0.05)	3	190305707	190322446	ENSG00000163347	ENSG00000163347.6	ENST00000295522	ENST00000295522.4	ENSG00000163347.6	ENSG00000163347	NM_021101.5	protein_coding	CLDN1	Ichthyosis, leukocyte vacuoles, alopecia, and sclerosing cholangitis, 607626 (3), Autosomal recessive	Orphanet_gene	200	16740	3	Genes in OMIM with at least one phenotype
4	43008707	43015506	gnomAD-SV_v3_INV_chr4_1457a065	6799	2.4e-05	3	0	4.75843	0	rare(AF<0.05)	4	42892713	43030658	ENSG00000215203	ENSG00000215203.3	ENST00000399770	ENST00000399770.3	ENSG00000215203.3	ENSG00000215203	NM_001080476.3	protein_coding	GRXCR1	Deafness, autosomal recessive 25, 613285 (3), Autosomal recessive	Orphanet_gene	6799	137946	3	Genes in OMIM with at least one phenotype
4	47613698	47617565	gnomAD-SV_v3_INV_chr4_f4af9a33	3867	8e-06	1	0	1.58614	0	rare(AF<0.05)	4	47594001	47838067	ENSG00000145244	ENSG00000145244.12	ENST00000273857	ENST00000273857.9	ENSG00000145244.12	ENSG00000145244	NM_006587.4	protein_coding	CORIN	?Cardiomyopathy, familial hypertrophic, 30, atrial, 620734 (3), Autosomal recessive; Preeclampsia/eclampsia 5, 614595 (3)	Orphanet_gene	3867	244067	3	Genes in OMIM with at least one phenotype
4	70592713	70592774	gnomAD-SV_v3_INV_chr4_ccb10646	61	0.000135	17	0	0.000269644	0	rare(AF<0.05)	4	70592256	70607288	ENSG00000178522	ENSG00000178522.15	ENST00000322937	ENST00000322937.10	ENSG00000178522.15	ENSG00000178522	NM_016519.6	protein_coding	AMBN	Amelogenesis imperfecta, type IF, 616270 (3), Autosomal recessive	Orphanet_gene	61	15033	3	Genes in OMIM with at least one phenotype
4	102731892	102749552	gnomAD-SV_v3_INV_chr4_2ce9b799	17660	8e-06	1	0	1.58614	0	rare(AF<0.05)	4	102630770	102760968	ENSG00000109323	ENSG00000109323.11	ENST00000647097	ENST00000647097.2	ENSG00000109323.11	ENSG00000109323	NM_005908.4	protein_coding	MANBA	Mannosidosis, beta, 248510 (3), Autosomal recessive	Orphanet_gene	17660	130199	3	Genes in OMIM with at least one phenotype
4	109014414	141571440	gnomAD-SV_v3_INV_chr4_7d991b47	32557026	8e-06	1	0	1.58614	0	rare(AF<0.05)	4	108808725	109302658	ENSG00000188517	ENSG00000188517.17	ENST00000399132	ENST00000399132.6	ENSG00000188517.17	ENSG00000188517	NM_198721.4	protein_coding	COL25A1	Fibrosis of extraocular muscles, congenital, 5, 616219 (3), Autosomal recessive	Orphanet_gene	288244	493934	2	Genes in OMIM with at least one phenotype
4	109214006	109215739	gnomAD-SV_v3_INV_chr4_498793db	1733	8e-06	1	0	1.58614	0	rare(AF<0.05)	4	108808725	109302658	ENSG00000188517	ENSG00000188517.17	ENST00000399132	ENST00000399132.6	ENSG00000188517.17	ENSG00000188517	NM_198721.4	protein_coding	COL25A1	Fibrosis of extraocular muscles, congenital, 5, 616219 (3), Autosomal recessive	Orphanet_gene	1733	493934	3	Genes in OMIM with at least one phenotype
4	150627210	150629477	gnomAD-SV_v3_INV_chr4_cfe2ecd0	2267	1.6e-05	2	0	3.17229	0	rare(AF<0.05)	4	150264435	151015284	ENSG00000198589	ENSG00000198589.15	ENST00000651943	ENST00000651943.2	ENSG00000198589.15	ENSG00000198589	NM_001364905.1	protein_coding	LRBA	Immunodeficiency, common variable, 8, with autoimmunity, 614700 (3), Autosomal recessive	Orphanet_gene	2267	750850	3	Genes in OMIM with at least one phenotype
4	165354863	165410031	gnomAD-SV_v3_INV_chr4_f0a683cb	55168	8e-06	1	0	1.58614	0	rare(AF<0.05)	4	165379008	165498547	ENSG00000109472	ENSG00000109472.14	ENST00000402744	ENST00000402744.9	ENSG00000109472.14	ENSG00000109472	NM_001873.4	protein_coding	CPE	BDV syndrome, 619326 (3), Autosomal recessive	Orphanet_gene	31023	119540	2	Genes in OMIM with at least one phenotype
4	182690639	182693344	gnomAD-SV_v3_INV_chr4_1d7965b6	2705	8e-06	1	0	1.58614	0	rare(AF<0.05)	4	182243402	182803024	ENSG00000218336	ENSG00000218336.9	ENST00000511685	ENST00000511685.6	ENSG00000218336.9	ENSG00000218336	NM_001080477.4	protein_coding	TENM3	Microphthalmia, syndromic 15, 615145 (3), Autosomal recessive; ?Microphthalmia, isolated, with coloboma 9, 615145 (3), Autosomal recessive	Orphanet_gene	2705	559623	3	Genes in OMIM with at least one phenotype
5	13847177	13848911	gnomAD-SV_v3_INV_chr5_0adb2342	1734	1.6e-05	2	0	3.17229	0	rare(AF<0.05)	5	13690328	13944688	ENSG00000039139	ENSG00000039139.11	ENST00000265104	ENST00000265104.5	ENSG00000039139.11	ENSG00000039139	NM_001369.3	protein_coding	DNAH5	Ciliary dyskinesia, primary, 3, with or without situs inversus, 608644 (3), Autosomal recessive	Orphanet_gene	1734	254361	3	Genes in OMIM with at least one phenotype
5	60984821	60985642	gnomAD-SV_v3_INV_chr5_c22fdff8	821	8e-06	1	0	1.58614	0	rare(AF<0.05)	5	60945205	61153026	ENSG00000164182	ENSG00000164182.12	ENST00000296597	ENST00000296597.10	ENSG00000164182.12	ENSG00000164182	NM_174889.5	protein_coding	NDUFAF2	Mitochondrial complex I deficiency, nuclear type 10, 618233 (3), Autosomal recessive	Orphanet_gene	821	207822	3	Genes in OMIM with at least one phenotype
5	71384658	71487132	gnomAD-SV_v3_INV_chr5_03beff75	102474	8e-06	1	0	1.58614	0	rare(AF<0.05)	5	71455651	71567820	ENSG00000145734	ENSG00000145734.20	ENST00000358731	ENST00000358731.9	ENSG00000145734.20	ENSG00000145734	NM_018429.3	protein_coding	BDP1	?Deafness, autosomal recessive 112, 618257 (3), Autosomal recessive	Orphanet_gene	31481	112170	2	Genes in OMIM with at least one phenotype
5	74722009	74722091	gnomAD-SV_v3_INV_chr5_4c501a05	82	8e-06	1	0	1.58614	0	rare(AF<0.05)	5	74721206	74767117	ENSG00000164347	ENSG00000164347.18	ENST00000296805	ENST00000296805.8	ENSG00000164347.18	ENSG00000164347	NM_032380.5	protein_coding	GFM2	Combined oxidative phosphorylation deficiency 39, 618397 (3), Autosomal recessive	Orphanet_gene	82	45912	3	Genes in OMIM with at least one phenotype
5	179217488	179217797	gnomAD-SV_v3_INV_chr5_4ee92082	309	1.6e-05	2	0	3.17229	0	rare(AF<0.05)	5	179110853	179345461	ENSG00000087116	ENSG00000087116.17	ENST00000251582	ENST00000251582.12	ENSG00000087116.17	ENSG00000087116	NM_014244.5	protein_coding	ADAMTS2	Ehlers-Danlos syndrome, dermatosparaxis type, 225410 (3), Autosomal recessive	Orphanet_gene	309	234609	3	Genes in OMIM with at least one phenotype
6	669745	672380	gnomAD-SV_v3_INV_chr6_19f71828	2635	1.6e-05	2	0	3.17229	0	rare(AF<0.05)	6	485154	693139	ENSG00000112685	ENSG00000112685.14	ENST00000230449	ENST00000230449.9	ENSG00000112685.14	ENSG00000112685	NM_018303.6	protein_coding	EXOC2	Neurodevelopmental disorder with dysmorphic facies and cerebellar hypoplasia, 619306 (3), Autosomal recessive	Not_Orphanet_gene	2635	207986	3	Genes in OMIM with at least one phenotype
6	5767255	5767498	gnomAD-SV_v3_INV_chr6_214e2bd6	243	7.9e-05	10	0	0.000158614	0	rare(AF<0.05)	6	5261513	5771583	ENSG00000145982	ENSG00000145982.13	ENST00000274680	ENST00000274680.9	ENSG00000145982.13	ENSG00000145982	NM_006567.5	protein_coding	FARS2	Combined oxidative phosphorylation deficiency 14, 614946 (3), Autosomal recessive; Spastic paraplegia 77, autosomal recessive, 617046 (3), Autosomal recessive	Orphanet_gene	243	510071	3	Genes in OMIM with at least one phenotype
6	33711334	130803682	gnomAD-SV_v3_INV_chr6_73685e71	97092348	8e-06	1	0	1.58614	0	rare(AF<0.05)	6	33696764	33711700	ENSG00000137288	ENSG00000137288.10	ENST00000607484	ENST00000607484.6	ENSG00000137288.10	ENSG00000137288	NM_032340.4	protein_coding	UQCC2	Mitochondrial complex III deficiency, nuclear type 7, 615824 (3), Autosomal recessive	Orphanet_gene	366	14937	2	Genes in OMIM with at least one phenotype
6	49446670	49454065	gnomAD-SV_v3_INV_chr6_db3068b9	7395	8e-06	1	0	1.58614	0	rare(AF<0.05)	6	49430360	49463253	ENSG00000146085	ENSG00000146085.8	ENST00000274813	ENST00000274813.4	ENSG00000146085.8	ENSG00000146085	NM_000255.4	protein_coding	MMUT	Methylmalonic aciduria, mut(0) type, 251000 (3), Autosomal recessive	Orphanet_gene	7395	32894	3	Genes in OMIM with at least one phenotype
6	54164862	54168480	gnomAD-SV_v3_INV_chr6_6556b04d	3618	3.2e-05	4	0	6.34457	0	rare(AF<0.05)	6	54111443	54266280	ENSG00000146147	ENSG00000146147.15	ENST00000502396	ENST00000502396.6	ENSG00000146147.15	ENSG00000146147	NM_001281747.2	protein_coding	MLIP	Myopathy with myalgia, increased serum creatine kinase, and with or without episodic rhabdomyolysis, 620138 (3), Autosomal recessive	Not_Orphanet_gene	3618	154838	3	Genes in OMIM with at least one phenotype
6	54259816	55453530	gnomAD-SV_v3_INV_chr6_1435632c	1193714	8e-06	1	0	1.58614	0	rare(AF<0.05)	6	54111443	54266280	ENSG00000146147	ENSG00000146147.15	ENST00000502396	ENST00000502396.6	ENSG00000146147.15	ENSG00000146147	NM_001281747.2	protein_coding	MLIP	Myopathy with myalgia, increased serum creatine kinase, and with or without episodic rhabdomyolysis, 620138 (3), Autosomal recessive	Not_Orphanet_gene	6464	154838	2	Genes in OMIM with at least one phenotype
6	64168095	64168841	gnomAD-SV_v3_INV_chr6_ad0f8a96	746	8e-06	1	0	1.58614	0	rare(AF<0.05)	6	63719980	65707226	ENSG00000188107	ENSG00000188107.15	ENST00000503581	ENST00000503581.6	ENSG00000188107.15	ENSG00000188107	NM_001142800.2	protein_coding	EYS	Retinitis pigmentosa 25, 602772 (3), Autosomal recessive	Orphanet_gene	746	1987247	3	Genes in OMIM with at least one phenotype
6	64775835	64775996	gnomAD-SV_v3_INV_chr6_9a019725	161	4e-05	5	0	7.93072	0	rare(AF<0.05)	6	63719980	65707226	ENSG00000188107	ENSG00000188107.15	ENST00000503581	ENST00000503581.6	ENSG00000188107.15	ENSG00000188107	NM_001142800.2	protein_coding	EYS	Retinitis pigmentosa 25, 602772 (3), Autosomal recessive	Orphanet_gene	161	1987247	3	Genes in OMIM with at least one phenotype
6	65276232	66914065	gnomAD-SV_v3_INV_chr6_80937097	1637833	8e-06	1	0	1.58614	0	rare(AF<0.05)	6	63719980	65707226	ENSG00000188107	ENSG00000188107.15	ENST00000503581	ENST00000503581.6	ENSG00000188107.15	ENSG00000188107	NM_001142800.2	protein_coding	EYS	Retinitis pigmentosa 25, 602772 (3), Autosomal recessive	Orphanet_gene	430994	1987247	2	Genes in OMIM with at least one phenotype
6	65423979	66324411	gnomAD-SV_v3_INV_chr6_d5cb0da1	900432	8e-06	1	0	1.58614	0	rare(AF<0.05)	6	63719980	65707226	ENSG00000188107	ENSG00000188107.15	ENST00000503581	ENST00000503581.6	ENSG00000188107.15	ENSG00000188107	NM_001142800.2	protein_coding	EYS	Retinitis pigmentosa 25, 602772 (3), Autosomal recessive	Orphanet_gene	283247	1987247	2	Genes in OMIM with at least one phenotype
6	80282503	80282983	gnomAD-SV_v3_INV_chr6_8c7d2e30	480	8e-06	1	0	1.58614	0	rare(AF<0.05)	6	80106671	80346270	ENSG00000083123	ENSG00000083123.15	ENST00000320393	ENST00000320393.9	ENSG00000083123.15	ENSG00000083123	NM_183050.4	protein_coding	BCKDHB	Maple syrup urine disease, type Ib, 620698 (3), Autosomal recessive	Orphanet_gene	480	239600	3	Genes in OMIM with at least one phenotype
7	6007774	6098582	gnomAD-SV_v3_INV_chr7_50323bd0	90808	1.6e-05	2	0	3.17229	0	rare(AF<0.05)	7	5970925	6009049	ENSG00000122512	ENSG00000122512.17	ENST00000265849	ENST00000265849.12	ENSG00000122512.17	ENSG00000122512	NM_000535.7	protein_coding	PMS2	Lynch syndrome 4, 614337 (3); Mismatch repair cancer syndrome 4, 619101 (3), Autosomal recessive	Orphanet_gene	1275	38125	2	Genes in OMIM with at least one phenotype
7	21726781	21728240	gnomAD-SV_v3_INV_chr7_2f718130	1459	8e-06	1	0	1.58614	0	rare(AF<0.05)	7	21543039	21901839	ENSG00000105877	ENSG00000105877.19	ENST00000409508	ENST00000409508.8	ENSG00000105877.19	ENSG00000105877	NM_001277115.2	protein_coding	DNAH11	Ciliary dyskinesia, primary, 7, with or without situs inversus, 611884 (3), Autosomal recessive	Orphanet_gene	1459	358801	3	Genes in OMIM with at least one phenotype
7	40549656	40669841	gnomAD-SV_v3_INV_chr7_1bce303f	120185	8e-06	1	0	1.58614	0	rare(AF<0.05)	7	40135005	40860763	ENSG00000175600	ENSG00000175600.16	ENST00000335693	ENST00000335693.9	ENSG00000175600.16	ENSG00000175600	NM_001193313.2	protein_coding	SUGCT	Glutaric aciduria III, 231690 (3), Autosomal recessive	Orphanet_gene	120185	725759	3	Genes in OMIM with at least one phenotype
7	80673307	80673376	gnomAD-SV_v3_INV_chr7_4a432686	69	0.000254	32	0	0.000507566	0	rare(AF<0.05)	7	80638642	80679274	ENSG00000135218	ENSG00000135218.19	ENST00000447544	ENST00000447544.7	ENSG00000135218.19	ENSG00000135218	NM_001001548.3	protein_coding	CD36	Platelet glycoprotein IV deficiency, 608404 (3), Autosomal recessive; {Coronary heart disease, susceptibility to, 7}, 610938 (3); {Malaria, cerebral, susceptibility to}, 611162 (3); {Malaria, cerebral, reduced risk of}, 611162 (3)	Not_Orphanet_gene	69	40633	3	Genes in OMIM with at least one phenotype
7	82088574	108828274	gnomAD-SV_v3_INV_chr7_913e04f1	26739700	8e-06	1	0	1.58614	0	rare(AF<0.05)	7	81946444	82443777	ENSG00000153956	ENSG00000153956.17	ENST00000356860	ENST00000356860.8	ENSG00000153956.17	ENSG00000153956	NM_000722.4	protein_coding	CACNA2D1	Developmental and epileptic encephalopathy 110, 620149 (3), Autosomal recessive	Orphanet_gene	355203	497334	2	Genes in OMIM with at least one phenotype
7	82152636	82153375	gnomAD-SV_v3_INV_chr7_bf3da633	739	8e-06	1	0	1.58614	0	rare(AF<0.05)	7	81946444	82443777	ENSG00000153956	ENSG00000153956.17	ENST00000356860	ENST00000356860.8	ENSG00000153956.17	ENSG00000153956	NM_000722.4	protein_coding	CACNA2D1	Developmental and epileptic encephalopathy 110, 620149 (3), Autosomal recessive	Orphanet_gene	739	497334	3	Genes in OMIM with at least one phenotype
7	82789479	82789939	gnomAD-SV_v3_INV_chr7_287abd14	460	8e-06	1	0	1.58614	0	rare(AF<0.05)	7	82754012	83162884	ENSG00000186472	ENSG00000186472.20	ENST00000333891	ENST00000333891.14	ENSG00000186472.20	ENSG00000186472	NM_033026.6	protein_coding	PCLO	?Pontocerebellar hypoplasia, type 3, 608027 (3), Autosomal recessive	Orphanet_gene	460	408873	3	Genes in OMIM with at least one phenotype
7	99584092	141609421	gnomAD-SV_v3_INV_chr7_019ada5b	42025329	8e-06	1	0	1.58617	0	rare(AF<0.05)	7	141551410	141655244	ENSG00000006530	ENSG00000006530.18	ENST00000649286	ENST00000649286.2	ENSG00000006530.18	ENSG00000006530	NM_018238.4	protein_coding	AGK	Cataract 38, autosomal recessive, 614691 (3), Autosomal recessive; Sengers syndrome, 212350 (3), Autosomal recessive	Orphanet_gene	58011	103835	2	Genes in OMIM with at least one phenotype
7	100117334	100118297	gnomAD-SV_v3_INV_chr7_ea8e35bc	963	8e-06	1	0	1.58614	0	rare(AF<0.05)	7	100107070	100119358	ENSG00000106290	ENSG00000106290.16	ENST00000453269	ENST00000453269.7	ENSG00000106290.16	ENSG00000106290	NM_139315.3	protein_coding	TAF6	Alazami-Yuan syndrome, 617126 (3), Autosomal recessive	Not_Orphanet_gene	963	12289	3	Genes in OMIM with at least one phenotype
7	108418287	108421534	gnomAD-SV_v3_INV_chr7_322679d9	3247	3.2e-05	4	0	6.34457	0	rare(AF<0.05)	7	108147649	108456436	ENSG00000091129	ENSG00000091129.22	ENST00000379028	ENST00000379028.8	ENSG00000091129.22	ENSG00000091129	NM_001037132.4	protein_coding	NRCAM	Neurodevelopmental disorder with neuromuscular and skeletal abnormalities, 619833 (3), Autosomal recessive	Orphanet_gene	3247	308788	3	Genes in OMIM with at least one phenotype
7	124607350	139914191	gnomAD-SV_v3_INV_chr7_68f47166	15306841	8e-06	1	0	1.58617	0	rare(AF<0.05)	7	139829264	140020293	ENSG00000059377	ENSG00000059377.19	ENST00000448866	ENST00000448866.7	ENSG00000059377.19	ENSG00000059377	NM_001061.7	protein_coding	TBXAS1	Ghosal hematodiaphyseal syndrome, 231095 (3), Autosomal recessive	Orphanet_gene	84927	191030	2	Genes in OMIM with at least one phenotype
7	146097076	146414059	gnomAD-SV_v3_INV_chr7_abd6424c	316983	8e-06	1	0	1.58614	0	rare(AF<0.05)	7	146116801	148420998	ENSG00000174469	ENSG00000174469.23	ENST00000361727	ENST00000361727.8	ENSG00000174469.23	ENSG00000174469	NM_014141.6	protein_coding	CNTNAP2	Pitt-Hopkins like syndrome 1, 610042 (3), Autosomal recessive; {Autism susceptibility 15}, 612100 (3)	Orphanet_gene	297258	2304198	2	Genes in OMIM with at least one phenotype
7	148311159	148311781	gnomAD-SV_v3_INV_chr7_80d3a157	622	8e-06	1	0	1.58614	0	rare(AF<0.05)	7	146116801	148420998	ENSG00000174469	ENSG00000174469.23	ENST00000361727	ENST00000361727.8	ENSG00000174469.23	ENSG00000174469	NM_014141.6	protein_coding	CNTNAP2	Pitt-Hopkins like syndrome 1, 610042 (3), Autosomal recessive; {Autism susceptibility 15}, 612100 (3)	Orphanet_gene	622	2304198	3	Genes in OMIM with at least one phenotype
7	152648857	152651264	gnomAD-SV_v3_INV_chr7_d7e79b3f	2407	1.6e-05	2	0	3.17229	0	rare(AF<0.05)	7	152644776	152676141	ENSG00000196584	ENSG00000196584.4	ENST00000359321	ENST00000359321.2	ENSG00000196584.4	ENSG00000196584	NM_005431.2	protein_coding	XRCC2	Spermatogenic failure 50, 619145 (3), Autosomal recessive; ?Premature ovarian failure 17, 619146 (3), Autosomal recessive; ?Fanconi anemia, complementation group U, 617247 (3), Autosomal recessive	Orphanet_gene	2407	31366	3	Genes in OMIM with at least one phenotype
8	6327029	6427862	gnomAD-SV_v3_INV_chr8_6e5cbc7a	100833	8e-06	1	0	1.58614	0	rare(AF<0.05)	8	6406627	6648508	ENSG00000147316	ENSG00000147316.15	ENST00000344683	ENST00000344683.10	ENSG00000147316.15	ENSG00000147316	NM_024596.5	protein_coding	MCPH1	Microcephaly 1, primary, autosomal recessive, 251200 (3), Autosomal recessive	Orphanet_gene	21235	241882	2	Genes in OMIM with at least one phenotype
8	37766892	37767851	gnomAD-SV_v3_INV_chr8_11d5b61f	959	5.6e-05	7	0	0.00011103	0	rare(AF<0.05)	8	37762645	37779768	ENSG00000147471	ENSG00000147471.12	ENST00000328195	ENST00000328195.8	ENSG00000147471.12	ENSG00000147471	NM_007198.4	protein_coding	PLPBP	Epilepsy, early-onset, 1, vitamin B6-dependent, 617290 (3), Autosomal recessive	Orphanet_gene	959	17124	3	Genes in OMIM with at least one phenotype
8	47264128	47266271	gnomAD-SV_v3_INV_chr8_ce121a76	2143	2.4e-05	3	0	4.75843	0	rare(AF<0.05)	8	47260938	47736306	ENSG00000164808	ENSG00000164808.17	ENST00000297423	ENST00000297423.9	ENSG00000164808.17	ENSG00000164808	NM_001080394.4	protein_coding	SPIDR	Ovarian dysgenesis 9, 619665 (3), Autosomal recessive	Orphanet_gene	2143	475369	3	Genes in OMIM with at least one phenotype
8	60205407	60499436	gnomAD-SV_v3_INV_chr8_a2e68ebe	294029	8e-06	1	0	1.58614	0	rare(AF<0.05)	8	60185412	60281400	ENSG00000178538	ENSG00000178538.10	ENST00000317995	ENST00000317995.5	ENSG00000178538.10	ENSG00000178538	NM_004056.6	protein_coding	CA8	Cerebellar ataxia, impaired intellectual development and dysequilibrium syndrome 3, 613227 (3), Autosomal recessive	Orphanet_gene	75993	95989	2	Genes in OMIM with at least one phenotype
8	64781694	64783144	gnomAD-SV_v3_INV_chr8_3d82bb46	1450	8e-06	1	0	1.58614	0	rare(AF<0.05)	8	64590851	64798737	ENSG00000172817	ENSG00000172817.4	ENST00000310193	ENST00000310193.4	ENSG00000172817.4	ENSG00000172817	NM_004820.5	protein_coding	CYP7B1	Spastic paraplegia 5A, autosomal recessive, 270800 (3), Autosomal recessive; Bile acid synthesis defect, congenital, 3, 613812 (3), Autosomal recessive	Orphanet_gene	1450	207887	3	Genes in OMIM with at least one phenotype
8	99340119	123580749	gnomAD-SV_v3_INV_chr8_5172bfeb	24240630	8e-06	1	0	1.58614	0	rare(AF<0.05)	8	99013274	99877580	ENSG00000132549	ENSG00000132549.20	ENST00000358544	ENST00000358544.7	ENSG00000132549.20	ENSG00000132549		protein_coding	VPS13B	Cohen syndrome, 216550 (3), Autosomal recessive	Orphanet_gene	537461	864307	2	Genes in OMIM with at least one phenotype
9	77310951	77318046	gnomAD-SV_v3_INV_chr9_fe90ceae	7095	8e-06	1	0	1.58614	0	rare(AF<0.05)	9	77177534	77421537	ENSG00000197969	ENSG00000197969.14	ENST00000360280	ENST00000360280.8	ENSG00000197969.14	ENSG00000197969	NM_033305.3	protein_coding	VPS13A	Choreoacanthocytosis, 200150 (3), Autosomal recessive	Orphanet_gene	7095	244004	3	Genes in OMIM with at least one phenotype
9	77388534	77392933	gnomAD-SV_v3_INV_chr9_1fee8e84	4399	1.6e-05	2	0	3.17229	0	rare(AF<0.05)	9	77177534	77421537	ENSG00000197969	ENSG00000197969.14	ENST00000360280	ENST00000360280.8	ENSG00000197969.14	ENSG00000197969	NM_033305.3	protein_coding	VPS13A	Choreoacanthocytosis, 200150 (3), Autosomal recessive	Orphanet_gene	4399	244004	3	Genes in OMIM with at least one phenotype
9	94603488	94696351	gnomAD-SV_v3_INV_chr9_f3594ec4	92863	2.4e-05	3	0	4.75843	0	rare(AF<0.05)	9	94603133	94639518	ENSG00000165140	ENSG00000165140.12	ENST00000375326	ENST00000375326.9	ENSG00000165140.12	ENSG00000165140	NM_000507.4	protein_coding	FBP1	Fructose-1,6-bisphosphatase deficiency, 229700 (3), Autosomal recessive	Orphanet_gene	36030	36386	2	Genes in OMIM with at least one phenotype
9	105247017	105897268	gnomAD-SV_v3_INV_chr9_891131af	650251	8e-06	1	0	1.58614	0	rare(AF<0.05)	9	105244651	105397346	ENSG00000070214	ENSG00000070214.17	ENST00000374720	ENST00000374720.8	ENSG00000070214.17	ENSG00000070214	NM_080546.5	protein_coding	SLC44A1	Neurodegeneration, childhood-onset, with ataxia, tremor, optic atrophy, and cognitive decline, 618868 (3), Autosomal recessive	Not_Orphanet_gene	150329	152696	2	Genes in OMIM with at least one phenotype
9	130565251	131089436	gnomAD-SV_v3_INV_chr9_6b66d6f0	524185	1.6e-05	2	0	3.17229	0	rare(AF<0.05)	9	131009174	131094473	ENSG00000050555	ENSG00000050555.19	ENST00000361069	ENST00000361069.9	ENSG00000050555.19	ENSG00000050555	NM_006059.4	protein_coding	LAMC3	Cortical malformations, occipital, 614115 (3), Autosomal recessive	Orphanet_gene	80262	85300	2	Genes in OMIM with at least one phenotype
9	130759952	131179863	gnomAD-SV_v3_INV_chr9_f45e2e8f	419911	8e-06	1	0	1.58614	0	rare(AF<0.05)	9	131125586	131234663	ENSG00000126883	ENSG00000126883.19	ENST00000359428	ENST00000359428.10	ENSG00000126883.19	ENSG00000126883	NM_005085.4	protein_coding	NUP214	Leukemia, T-cell acute lymphoblastic, somatic, 613065 (3); Leukemia, acute myeloid, somatic, 601626 (3); {Encephalopathy, acute, infection-induced, susceptibility to, 9}, 618426 (3), Autosomal recessive	Orphanet_gene	54277	109078	2	Genes in OMIM with at least one phenotype
10	60304598	60305225	gnomAD-SV_v3_INV_chr10_57b64c94	627	6.3e-05	8	0	0.000126891	0	rare(AF<0.05)	10	60026298	60389875	ENSG00000151150	ENSG00000151150.22	ENST00000280772	ENST00000280772.7	ENSG00000151150.22	ENSG00000151150	NM_020987.5	protein_coding	ANK3	Intellectual developmental disorder, autosomal recessive 37, 615493 (3), Autosomal recessive	Orphanet_gene	627	363578	3	Genes in OMIM with at least one phenotype
10	80478375	84201283	gnomAD-SV_v3_INV_chr10_8df0a404	3722908	8e-06	1	0	1.58614	0	rare(AF<0.05)	10	84194537	84218694	ENSG00000148600	ENSG00000148600.15	ENST00000623527	ENST00000623527.4	ENSG00000148600.15	ENSG00000148600	NM_033100.4	protein_coding	CDHR1	Macular dystrophy, retinal, 613660 (3), Autosomal recessive; Cone-rod dystrophy 15, 613660 (3), Autosomal recessive; Retinitis pigmentosa 65, 613660 (3), Autosomal recessive	Orphanet_gene	6746	24158	2	Genes in OMIM with at least one phenotype
10	98937203	98940931	gnomAD-SV_v3_INV_chr10_46caf1c5	3728	8e-06	1	0	1.58614	0	rare(AF<0.05)	10	98457077	99235852	ENSG00000172987	ENSG00000172987.14	ENST00000370552	ENST00000370552.8	ENSG00000172987.14	ENSG00000172987	NM_021828.5	protein_coding	HPSE2	Urofacial syndrome 1, 236730 (3), Autosomal recessive	Orphanet_gene	3728	778776	3	Genes in OMIM with at least one phenotype
11	9263333	9263798	gnomAD-SV_v3_INV_chr11_daec5623	465	8e-06	1	0	1.58614	0	rare(AF<0.05)	11	9138825	9265350	ENSG00000184014	ENSG00000184014.9	ENST00000328194	ENST00000328194.8	ENSG00000184014.9	ENSG00000184014	NM_015213.4	protein_coding	DENND5A	Developmental and epileptic encephalopathy 49, 617281 (3), Autosomal recessive	Not_Orphanet_gene	465	126526	3	Genes in OMIM with at least one phenotype
11	32253576	108590138	gnomAD-SV_v3_INV_chr11_8b72278b	76336562	2.4e-05	3	0	4.75851	0	rare(AF<0.05)	11	108505435	108593768	ENSG00000110723	ENSG00000110723.12	ENST00000265843	ENST00000265843.9	ENSG00000110723.12	ENSG00000110723	NM_015065.3	protein_coding	EXPH5	Epidermolysis bullosa simplex 4, localized or generalized intermediate, autosomal recessive, 615028 (3), Autosomal recessive	Orphanet_gene	84703	88334	2	Genes in OMIM with at least one phenotype
11	47291506	122830262	gnomAD-SV_v3_INV_chr11_da053a51	75538756	8e-06	1	0	1.58614	0	rare(AF<0.05)	11	47270133	47330031	ENSG00000110514	ENSG00000110514.20	ENST00000706887	ENST00000706887.1	ENSG00000110514.20	ENSG00000110514	NM_001376571.1	protein_coding	MADD	Neurodevelopmental disorder with dysmorphic facies, impaired speech and hypotonia, 619005 (3), Autosomal recessive; DEEAH syndrome, 619004 (3), Autosomal recessive	Orphanet_gene	38525	59899	2	Genes in OMIM with at least one phenotype
11	78521355	123969268	gnomAD-SV_v3_INV_chr11_3a386ace	45447913	8e-06	1	0	1.58614	0	rare(AF<0.05)	11	78435968	78574864	ENSG00000137513	ENSG00000137513.11	ENST00000281038	ENST00000281038.10	ENSG00000137513.11	ENSG00000137513	NM_024678.6	protein_coding	NARS2	Combined oxidative phosphorylation deficiency 24, 616239 (3), Autosomal recessive; ?Deafness, autosomal recessive 94, 618434 (3), Autosomal recessive	Orphanet_gene	53509	138897	2	Genes in OMIM with at least one phenotype
11	111849950	111850579	gnomAD-SV_v3_INV_chr11_ad812a37	629	6.3e-05	8	0	0.000126891	0	rare(AF<0.05)	11	111782195	111871581	ENSG00000086848	ENSG00000086848.15	ENST00000616540	ENST00000616540.5	ENSG00000086848.15	ENSG00000086848	NM_024740.2	protein_coding	ALG9	Gillessen-Kaesbach-Nishimura syndrome, 263210 (3), Autosomal recessive; Congenital disorder of glycosylation, type Il, 608776 (3), Autosomal recessive	Orphanet_gene	629	89387	3	Genes in OMIM with at least one phenotype
11	125891230	125891647	gnomAD-SV_v3_INV_chr11_296b9ed3	417	2.4e-05	3	0	4.75843	0	rare(AF<0.05)	11	125887668	125900646	ENSG00000198331	ENSG00000198331.11	ENST00000425380	ENST00000425380.7	ENSG00000198331.11	ENSG00000198331	NM_001134793.2	protein_coding	HYLS1	Hydrolethalus syndrome, 236680 (3), Autosomal recessive	Orphanet_gene	417	12979	3	Genes in OMIM with at least one phenotype
12	3905721	4687473	gnomAD-SV_v3_INV_chr12_3e14e054	781752	8e-06	1	0	1.58614	0	rare(AF<0.05)	12	4649114	4694317	ENSG00000139180	ENSG00000139180.11	ENST00000266544	ENST00000266544.10	ENSG00000139180.11	ENSG00000139180	NM_005002.5	protein_coding	NDUFA9	Mitochondrial complex I deficiency, nuclear type 26, 618247 (3), Autosomal recessive	Not_Orphanet_gene	38359	45204	2	Genes in OMIM with at least one phenotype
12	40939781	40940430	gnomAD-SV_v3_INV_chr12_3c272179	649	8e-06	1	0	1.58614	0	rare(AF<0.05)	12	40692439	41072415	ENSG00000018236	ENSG00000018236.15	ENST00000551295	ENST00000551295.7	ENSG00000018236.15	ENSG00000018236	NM_001843.4	protein_coding	CNTN1	Congenital myopathy 12, 612540 (3), Autosomal recessive	Orphanet_gene	649	379977	3	Genes in OMIM with at least one phenotype
12	80345321	80346284	gnomAD-SV_v3_INV_chr12_502fb2e7	963	8e-06	1	0	1.58614	0	rare(AF<0.05)	12	80099537	80380880	ENSG00000165899	ENSG00000165899.12	ENST00000547103	ENST00000547103.7	ENSG00000165899.12	ENSG00000165899	NM_001378609.3	protein_coding	OTOGL	Deafness, autosomal recessive 84B, 614944 (3), Autosomal recessive	Orphanet_gene	963	281344	3	Genes in OMIM with at least one phenotype
12	102447498	102447866	gnomAD-SV_v3_INV_chr12_cdeaf651	368	1.6e-05	2	0	3.17229	0	rare(AF<0.05)	12	102395874	102480563	ENSG00000017427	ENSG00000017427.17	ENST00000337514	ENST00000337514.11	ENSG00000017427.17	ENSG00000017427	NM_000618.5	protein_coding	IGF1	Insulin-like growth factor I deficiency, 608747 (3), Autosomal recessive	Orphanet_gene	368	84690	3	Genes in OMIM with at least one phenotype
12	102846034	103364077	gnomAD-SV_v3_INV_chr12_bbf8dd1e	518043	8e-06	1	0	1.58614	0	rare(AF<0.05)	12	102836889	102917244	ENSG00000171759	ENSG00000171759.10	ENST00000553106	ENST00000553106.6	ENSG00000171759.10	ENSG00000171759	NM_000277.3	protein_coding	PAH	[Hyperphenylalaninemia, non-PKU mild], 261600 (3), Autosomal recessive; Phenylketonuria, 261600 (3), Autosomal recessive	Orphanet_gene	71210	80356	2	Genes in OMIM with at least one phenotype
12	123251761	123252094	gnomAD-SV_v3_INV_chr12_3781b170	333	8e-06	1	0	1.58614	0	rare(AF<0.05)	12	123233436	123257960	ENSG00000130921	ENSG00000130921.9	ENST00000253233	ENST00000253233.6	ENSG00000130921.9	ENSG00000130921	NM_152269.5	protein_coding	MTRFR	Spastic paraplegia 55, autosomal recessive, 615035 (3), Autosomal recessive; Combined oxidative phosphorylation deficiency 7, 613559 (3), Autosomal recessive	Orphanet_gene	333	24525	3	Genes in OMIM with at least one phenotype
12	132748254	132752885	gnomAD-SV_v3_INV_chr12_f3682651	4631	8e-06	1	0	1.58614	0	rare(AF<0.05)	12	132725503	132761832	ENSG00000176915	ENSG00000176915.15	ENST00000357997	ENST00000357997.10	ENSG00000176915.15	ENSG00000176915	NM_015114.3	protein_coding	ANKLE2	Microcephaly 16, primary, autosomal recessive, 616681 (3), Autosomal recessive	Orphanet_gene	4631	36330	3	Genes in OMIM with at least one phenotype
13	50934207	50935738	gnomAD-SV_v3_INV_chr13_336efc24	1531	1.6e-05	2	0	3.17229	0	rare(AF<0.05)	13	50909791	50956762	ENSG00000136104	ENSG00000136104.22	ENST00000336617	ENST00000336617.8	ENSG00000136104.22	ENSG00000136104	NM_024570.4	protein_coding	RNASEH2B	Aicardi-Goutieres syndrome 2, 610181 (3), Autosomal recessive	Orphanet_gene	1531	46972	3	Genes in OMIM with at least one phenotype
13	94081335	94081495	gnomAD-SV_v3_INV_chr13_2cc257be	160	7.1e-05	9	0	0.000142753	0	rare(AF<0.05)	13	93226807	94408020	ENSG00000183098	ENSG00000183098.12	ENST00000377047	ENST00000377047.9	ENSG00000183098.12	ENSG00000183098	NM_005708.5	protein_coding	GPC6	Omodysplasia 1, 258315 (3), Autosomal recessive	Orphanet_gene	160	1181214	3	Genes in OMIM with at least one phenotype
13	94271122	94271725	gnomAD-SV_v3_INV_chr13_f07dcbb7	603	8e-06	1	0	1.58614	0	rare(AF<0.05)	13	93226807	94408020	ENSG00000183098	ENSG00000183098.12	ENST00000377047	ENST00000377047.9	ENSG00000183098.12	ENSG00000183098	NM_005708.5	protein_coding	GPC6	Omodysplasia 1, 258315 (3), Autosomal recessive	Orphanet_gene	603	1181214	3	Genes in OMIM with at least one phenotype
14	31758116	31784417	gnomAD-SV_v3_INV_chr14_090978a7	26301	3.2e-05	4	0	6.34457	0	rare(AF<0.05)	14	31561404	31861224	ENSG00000151413	ENSG00000151413.17	ENST00000281081	ENST00000281081.12	ENSG00000151413.17	ENSG00000151413	NM_025152.3	protein_coding	NUBPL	Mitochondrial complex I deficiency, nuclear type 21, 618242 (3), Autosomal recessive	Orphanet_gene	26301	299821	3	Genes in OMIM with at least one phenotype
14	60214891	67756687	gnomAD-SV_v3_INV_chr14_0967a120	7541796	8e-06	1	0	1.58614	0	rare(AF<0.05)	14	67746522	67816590	ENSG00000072121	ENSG00000072121.17	ENST00000347230	ENST00000347230.9	ENSG00000072121.17	ENSG00000072121	NM_015346.4	protein_coding	ZFYVE26	Spastic paraplegia 15, autosomal recessive, 270700 (3), Autosomal recessive	Orphanet_gene	10165	70069	2	Genes in OMIM with at least one phenotype
15	31831586	31908948	gnomAD-SV_v3_INV_chr15_9e745fae	77362	1.6e-05	2	0	3.17229	0	rare(AF<0.05)	15	31475398	31870673	ENSG00000169918	ENSG00000169918.10	ENST00000307050	ENST00000307050.6	ENSG00000169918.10	ENSG00000169918	NM_001382637.1	protein_coding	OTUD7A	Neurodevelopmental disorder with hypotonia and seizures, 620790 (3), Autosomal recessive	Not_Orphanet_gene	39087	395276	2	Genes in OMIM with at least one phenotype
15	36616294	36616796	gnomAD-SV_v3_INV_chr15_cfc1170d	502	1.6e-05	2	0	3.17229	0	rare(AF<0.05)	15	36579626	36810244	ENSG00000186073	ENSG00000186073.14	ENST00000566621	ENST00000566621.6	ENSG00000186073.14	ENSG00000186073	NM_001321759.2	protein_coding	CDIN1	Dyserythropoietic anemia, congenital, type Ib, 615631 (3), Autosomal recessive	Orphanet_gene	502	230619	3	Genes in OMIM with at least one phenotype
16	17320640	20427050	gnomAD-SV_v3_INV_chr16_4726922e	3106410	8e-06	1	0	1.58614	0	rare(AF<0.05)	16	17101769	17470960	ENSG00000103489	ENSG00000103489.12	ENST00000261381	ENST00000261381.7	ENSG00000103489.12	ENSG00000103489	NM_022166.4	protein_coding	XYLT1	Desbuquois dysplasia 2, 615777 (3), Autosomal recessive; {Pseudoxanthoma elasticum, modifier of severity of}, 264800 (3), Autosomal recessive	Orphanet_gene	150320	369192	2	Genes in OMIM with at least one phenotype
16	57251013	57251143	gnomAD-SV_v3_INV_chr16_f018f5c2	130	2.4e-05	3	0	4.75843	0	rare(AF<0.05)	16	57245259	57253635	ENSG00000102931	ENSG00000102931.8	ENST00000219204	ENST00000219204.8	ENSG00000102931.8	ENSG00000102931	NM_012106.4	protein_coding	ARL2BP	Retinitis pigmentosa with or without situs inversus, 615434 (3), Autosomal recessive	Orphanet_gene	130	8377	3	Genes in OMIM with at least one phenotype
16	72139233	72140980	gnomAD-SV_v3_INV_chr16_86747483	1747	3.2e-05	4	0	6.34457	0	rare(AF<0.05)	16	72119097	72172155	ENSG00000118557	ENSG00000118557.16	ENST00000237353	ENST00000237353.15	ENSG00000118557.16	ENSG00000118557	NM_031293.3	protein_coding	PMFBP1	Spermatogenic failure 31, 618112 (3), Autosomal recessive	Orphanet_gene	1747	53059	3	Genes in OMIM with at least one phenotype
16	78126682	78130795	gnomAD-SV_v3_INV_chr16_a69350fe	4113	8e-06	1	0	1.58614	0	rare(AF<0.05)	16	78099654	79212667	ENSG00000186153	ENSG00000186153.19	ENST00000566780	ENST00000566780.6	ENSG00000186153.19	ENSG00000186153	NM_016373.4	protein_coding	WWOX	Esophageal squamous cell carcinoma, somatic, 133239 (3); Developmental and epileptic encephalopathy 28, 616211 (3), Autosomal recessive; Spinocerebellar ataxia, autosomal recessive 12, 614322 (3), Autosomal recessive	Orphanet_gene	4113	1113014	3	Genes in OMIM with at least one phenotype
16	78398941	78420184	gnomAD-SV_v3_INV_chr16_2dd2c5d5	21243	1.6e-05	2	0	3.17229	0	rare(AF<0.05)	16	78099654	79212667	ENSG00000186153	ENSG00000186153.19	ENST00000566780	ENST00000566780.6	ENSG00000186153.19	ENSG00000186153	NM_016373.4	protein_coding	WWOX	Esophageal squamous cell carcinoma, somatic, 133239 (3); Developmental and epileptic encephalopathy 28, 616211 (3), Autosomal recessive; Spinocerebellar ataxia, autosomal recessive 12, 614322 (3), Autosomal recessive	Orphanet_gene	21243	1113014	3	Genes in OMIM with at least one phenotype
16	89811731	89812517	gnomAD-SV_v3_INV_chr16_abcf43dd	786	3.2e-05	4	0	6.34457	0	rare(AF<0.05)	16	89737549	89816647	ENSG00000187741	ENSG00000187741.16	ENST00000389301	ENST00000389301.8	ENSG00000187741.16	ENSG00000187741	NM_000135.4	protein_coding	FANCA	Fanconi anemia, complementation group A, 227650 (3), Autosomal recessive	Orphanet_gene	786	79099	3	Genes in OMIM with at least one phenotype
17	935034	936079	gnomAD-SV_v3_INV_chr17_ae88a04b	1045	8e-06	1	0	1.58614	0	rare(AF<0.05)	17	799310	979776	ENSG00000167693	ENSG00000167693.17	ENST00000336868	ENST00000336868.8	ENSG00000167693.17	ENSG00000167693	NM_022463.5	protein_coding	NXN	Robinow syndrome, autosomal recessive 2, 618529 (3), Autosomal recessive	Orphanet_gene	1045	180467	3	Genes in OMIM with at least one phenotype
17	18275804	18276912	gnomAD-SV_v3_INV_chr17_e6022dfc	1108	4.8e-05	6	0	9.51686	0	rare(AF<0.05)	17	18271428	18314994	ENSG00000177302	ENSG00000177302.16	ENST00000321105	ENST00000321105.10	ENSG00000177302.16	ENSG00000177302	NM_004618.5	protein_coding	TOP3A	Microcephaly, growth restriction, and increased sister chromatid exchange 2, 618097 (3), Autosomal recessive; Progressive external ophthalmoplegia with mitochondrial DNA deletions, autosomal recessive 5, 618098 (3), Autosomal recessive	Orphanet_gene	1108	43567	3	Genes in OMIM with at least one phenotype
17	68158444	69264027	gnomAD-SV_v3_INV_chr17_45d1bf95	1105583	1.6e-05	2	0	3.17234	0	rare(AF<0.05)	17	69244311	69327133	ENSG00000154265	ENSG00000154265.16	ENST00000392676	ENST00000392676.8	ENSG00000154265.16	ENSG00000154265	NM_172232.4	protein_coding	ABCA5	?Hypertrichosis, congenital generalized, with gingival hyperplasia, 135400 (3), Autosomal recessive	Orphanet_gene	19716	82823	2	Genes in OMIM with at least one phenotype
17	75576924	75829482	gnomAD-SV_v3_INV_chr17_66182818	252558	6.3e-05	8	0	0.000126891	0	rare(AF<0.05)	17	75827225	75844404	ENSG00000092929	ENSG00000092929.13	ENST00000207549	ENST00000207549.9	ENSG00000092929.13	ENSG00000092929	NM_199242.3	protein_coding	UNC13D	Hemophagocytic lymphohistiocytosis, familial, 3, 608898 (3), Autosomal recessive	Orphanet_gene	2257	17180	2	Genes in OMIM with at least one phenotype
[truncated: 5 more rows]

## Sheet: Supplementary table 5
inv_chr	inv_start	inv_end	inv_id	inv_length	gene_chr	gene_start	gene_end	Gene_stable_ID	Gene_stable_ID_version	Transcript_ID	Transcript_stable_ID	Protein_ID	Protein_stable_ID	Refseq_match_transcript	Transcript_type	approved_gene_symbol	Phenotypes	gene_class	length_of_intersected_region	dataset	gene_length	intersection_category	OMIM_phenotype_status
[truncated: 1,120 more rows]

[truncated: 4 more sheets: Supplementary table 6, Supplementary table 7, Supplementary table 8, Supplementary table 9]
